# Supplementary material for: Genotype by environment interaction for gene expression in Drosophila melanogaster
Source: Nat Commun. 2020 Oct 28;11:5451. doi: 10.1038/s41467-020-19131-y (PMC7595129; doi:10.1038/s41467-020-19131-y)
Supplement: Supplementary file 5 — Supplementary Data 1-8 [file 41467_2020_19131_MOESM5_ESM.xlsx]

## Sheet: Supplementary Data 1
Supplementary Data 1. Summary of RNA-Seq and alignments
	Female (18 °C)	Male (18 °C)	Female (25 °C)	Male (25 °C)
Total number of sequenced reads (paired end)	116,737,307 x 2	82,475,377 x 2	93,361,715 x 2	103,010,878 x 2
Number of mapped reads (%)	225,319,926 (96.51%)	159,211,492 (96.52%)	176,852,753 (94.71%)	197,053,864 (95.65%)
Number of uniquely mapped reads (%)	209,533,840 (89.75%)	150,319,108 (91.13%)	168,939,041 (90.48%)	191,246,704 (92.83%)
Number of reads overlapped with known exons (%)	213,566,614 (91.47%)	148,292,600 (89.90%)	169,719,531 (90.89%)	184,843,782 (89.72%)
Number of junction reads (%)	40,996,550 (17.56%)	27,140,577 (16.45%)	29,010,565 (15.54%)	34,487,964 (16.74%)
Number of reads mapped entirely within introns or intergenic regions (%)	11,753,312 (5.03%)	10,918,892 (6.62%)	7,133,222 (3.82%)	12,210,082 (5.93%)

## Sheet: Supplementary Data 2
Supplementary Data 2. Variance components and significance tests (P value adjusted using Benjamini-Hochberg approach)
FBgn	Gene Symbol	Gene type	Position	Females																			Males
				s2G (25 °C)	s2e (25 °C)	P value (H0: s2G = 0, 25 °C)	FDR (BH, H0: s2G = 0, 25 °C)	s2G (18 °C)	s2e (18 °C)	P value (H0: s2G = 0, 18 °C)	FDR (BH, H0: s2G = 0, 18 °C)	P value (H0: s2G, 18 °C = s2G, 25 °C )	FDR (BH, H0: s2G, 18 °C = s2G, 25 °C )	P value (H0: s2e, 18 °C = s2e, 25 °C )	FDR (BH, H0: s2e, 18 °C = s2e, 25 °C )	s2G	s2GE	P value (H0: s2G = 0)	FDR (BH, H0: s2G = 0)	P value (H0: s2GE = 0)	FDR (BH, H0: s2GE = 0)		s2G (25 °C)	s2e (25 °C)	P value (H0: s2G = 0, 25 °C)	FDR (BH, H0: s2G = 0, 25 °C)	s2G (18 °C)	s2e (18 °C)	P value (H0: s2G = 0, 18 °C)	FDR (BH, H0: s2G = 0, 18 °C)	P value (H0: s2G, 18 °C = s2G, 25 °C )	FDR (BH, H0: s2G, 18 °C = s2G, 25 °C )	P value (H0: s2e, 18 °C = s2e, 25 °C )	FDR (BH, H0: s2e, 18 °C = s2e, 25 °C )	s2G	s2GE	P value (H0: s2G = 0)	FDR (BH, H0: s2G = 0)	P value (H0: s2GE = 0)	FDR (BH, H0: s2GE = 0)
FBgn0000008	a	protein_coding	2R:18024473-18060339	0.00471043	0.0258348	0.0384573	0.181879	0.0117445	0.0267852	2.51182e-05	0.00021655	0.059241	0.661259	0.807355	0.879388	0.00471262	0.00349761	0.00265525	0.013194	0.0659738	0.655034		0.0131507	0.0295371	1.84102e-05	0.000216312	0.0256506	0.031142	9.34549e-11	1.87009e-09	0.0239476	0.386867	0.719412	0.809991	0.0120315	0.00853484	2.35932e-05	0.000149286	0.00286961	0.0558467
FBgn0000014	abd-A	protein_coding	3R:12632936-12655771	0.00267721	0.0212169	0.127581	0.42035	0.00130141	0.0253179	0.509091	0.892103	0.6044	1	0.0503411	0.199319	0	0.00199273	0.999999	1	0.143895	0.926361		0.000770017	0.0201058	0.6167	0.984351	0.000740814	0.0269682	0.717541	1	0.990671	1	0.00547261	0.067301	1.17137e-18	0.00221221	0.999999	1	0.208644	0.859798
FBgn0000015	Abd-B	protein_coding	3R:12752932-12797958	7.50653e-20	0.0342198	1	1	0.000122398	0.0359643	0.963529	1	1	1	0.639869	0.758206	0	0	1	1	1	1		0.00308458	0.0424208	0.361826	0.698827	4.63687e-17	0.0497845	1	1	0.377886	1	0.212124	0.376899	0.00573805	0.00104121	0.0135313	0.0415764	0.747854	1
FBgn0000017	Abl	protein_coding	3L:16608966-16640982	0.00157163	0.0143177	0.178639	0.52548	0.00133974	0.0122253	0.181684	0.435272	0.880924	1	0.0153102	0.128331	0.000302121	0.00115162	0.614724	1	0.209367	1		8.59883e-22	0.0156092	1	1	0.00131955	0.0158368	0.296082	0.585849	0.32081	0.974908	0.167783	0.328959	5.77084e-15	0.00176658	1	1	0.349412	1
FBgn0000018	abo	protein_coding	2L:10973443-10975293	0.00730199	0.0622367	0.153751	0.475951	0.00798657	0.0757478	0.194763	0.456818	1	1	0.0735009	0.235458	0.00695447	0.000718202	0.0253314	0.0906177	0.871844	1		0.00302543	0.0647578	0.545577	0.911836	0.00932359	0.060324	0.0682897	0.193745	0.381899	1	0.0526724	0.181198	0	0.00582165	1	1	0.288573	0.995856
FBgn0000022	ac	protein_coding	X:264064-264980	0.00849463	0.0872031	0.228419	0.617044	0.012187	0.0851213	0.0886372	0.253489	0.715807	1	0.0364784	0.174086	0.00420348	0.0061595	0.288197	0.624408	0.292388	1		0.00147821	0.0632491	0.759972	1	0.00663845	0.0693831	0.240815	0.506167	0.489239	1	0.050409	0.177286	0.00256249	0.00606711	0.530697	0.801801	0.34149	1
FBgn0000024	Ace	protein_coding	3R:9048673-9085239	0.013914	0.0830397	0.0517968	0.226007	0.0388701	0.0514916	1.08317e-09	2.13853e-08	0.0152915	0.377373	0.00129386	0.0512496	0.0272925	7.78488e-15	3.50096e-11	7.84814e-10	1	1		0.0353627	0.0330464	4.19664e-14	2.84698e-12	0.034504	0.0331461	2.62679e-13	7.85417e-12	0.914738	1	0.983752	1	0.0364018	0.00160803	1.04859e-15	4.76842e-14	0.670038	1
FBgn0000028	acj6	protein_coding	X:15244272-15273097	9.79264e-21	0.112377	1	1	0.0110181	0.0998851	0.177193	0.427357	0.224101	0.937875	0.175269	0.361133	0.00647833	0	0.0786836	0.230523	1	1		4.55919e-16	0.118602	1	1	0.0126567	0.123085	0.206722	0.453053	0.207792	0.88996	0.0713947	0.210691	0.0054351	0.000912344	0.348028	0.588368	0.922064	1
FBgn0000032	Acph-1	protein_coding	3R:25816866-25819133	0.0191725	0.0492038	0.000112731	0.00147442	0.0158586	0.0442526	0.000289386	0.00196963	0.635378	1	0.47299	0.633968	0.00769939	0.00977614	0.0107657	0.0439518	0.00597225	0.169276		0.00596499	0.0833903	0.366791	0.704351	0.00224038	0.103203	0.773158	1	1	1	0.111395	0.262416	0.00317766	0.00321133	0.502228	0.770661	0.67064	1
FBgn0000036	nAChRalpha1	protein_coding	3R:20219618-20282879	0.00266229	0.0149651	0.040446	0.188824	0.000807179	0.0171825	0.547164	0.934879	0.324285	1	0.0319435	0.165061	0.000504351	0.00123768	0.485557	0.898663	0.260919	1		0.00230026	0.0223502	0.205627	0.479893	0.000282088	0.0238307	0.874209	1	0.428918	1	0.196276	0.360017	0.00192152	4.6214e-15	0.127137	0.268647	1	1
FBgn0000037	mAChR-A	protein_coding	2R:20266153-20277817	1.67568e-20	0.0178666	1	1	0.00134003	0.0238554	0.474788	0.854693	0.811944	1	0.00103395	0.0465889	0.00198344	0	0.00410374	0.0192323	1	1		0.00287594	0.0169728	0.0482773	0.168991	0.0048786	0.0169073	0.00231141	0.0114258	0.367031	1	0.979103	1	0.0013278	0.00143639	0.283694	0.503455	0.44263	1
FBgn0000038	nAChRbeta1	protein_coding	3L:4429349-4435993	4.10542e-15	0.398084	1	1	0.0392368	0.38725	0.211306	0.484683	0.235988	0.95333	0.15827	0.34171	0	0.0104519	1	1	0.628184	1		0.00522088	0.189817	0.718543	1	0	0.247187	1	1	0.909919	1	0.0234214	0.122401	0.00314378	0	0.716711	0.992718	1	1
FBgn0000039	nAChRalpha2	protein_coding	3R:20311150-20316869	0.00188376	0.0619285	0.690835	1	0.00151523	0.0643718	0.755094	1	0.9786	1	0.55573	0.694841	1.94281e-16	0.00169805	0.999999	1	0.616642	1		0.00694623	0.0698741	0.222245	0.505623	0.0115521	0.0603934	0.0286267	0.0964369	0.55803	1	0.00976137	0.0845439	0.00733566	0	0.0162233	0.0485995	1	1
FBgn0000042	Act5C	protein_coding	X:5794894-5799432	0.00611824	0.0371605	0.0565494	0.24093	0.00562475	0.0522367	0.190601	0.449757	0.927061	1	0.0217601	0.143846	0	0.00587045	1	1	0.0293956	0.427161		0.0099633	0.0413071	0.00776426	0.0394427	0.0202294	0.0626696	0.000776386	0.00434755	0.157892	0.823479	0.00477776	0.0642954	0.0054507	0.00292249	0.00206391	0.00807725	0.182385	0.805634
FBgn0000043	Act42A	protein_coding	2R:1901415-1903194	0.00766555	0.0499479	0.0718506	0.285449	0.0235992	0.0451687	1.6387e-06	1.81415e-05	0.0188398	0.407067	0.49594	0.650752	0.00456785	0.0111147	0.117458	0.317699	0.00228718	0.086999		0.00518978	0.0385703	0.108978	0.310459	0.00821062	0.055763	0.0803757	0.220512	0.599397	1	0.0126469	0.094511	0.00572356	0.00709171	0.013143	0.0405701	0.0104003	0.136425
FBgn0000044	Act57B	protein_coding	2R:16831526-16833936	0.0191434	0.0859015	0.012993	0.0793736	0.0298862	0.0747189	8.50653e-05	0.000654794	0.341596	1	0.345425	0.524562	0.00536825	0.0190921	0.262802	0.585637	0.00212727	0.0838375		0.0164463	0.0474955	0.000386426	0.00312082	0.0327702	0.0736585	1.86494e-05	0.000149567	0.0802186	0.655745	0.00299239	0.0534319	0.00999153	0.00383108	2.26156e-05	0.000143627	0.143539	0.707301
FBgn0000045	Act79B	protein_coding	3L:21978310-21980290	0.103474	0.211849	5.42493e-06	9.81182e-05	0.117459	0.204187	2.86619e-07	3.66303e-06	0.692055	1	0.802992	0.876022	0.0413718	0.0691027	0.00912499	0.0381791	5.25319e-05	0.00520066		0.0495652	0.146468	0.000502696	0.00393094	0.122678	0.180105	9.31727e-09	1.36243e-07	0.0074851	0.209338	0.160936	0.322028	0.0156792	0.00778109	1.07282e-05	7.37712e-05	0.037758	0.321984
FBgn0000046	Act87E	protein_coding	3R:9251705-9254097	0.0386849	0.0941912	6.35063e-05	0.000879523	0.0307308	0.0844635	0.000238125	0.00165671	0.556667	1	0.460962	0.624902	0.0150243	0.0196567	0.0102186	0.0420427	0.00398182	0.129337		0.0186327	0.0493685	0.000150055	0.00137197	0.0266312	0.0655118	6.12784e-05	0.000442706	0.358912	0.99944	0.0550201	0.185087	0.0106048	0.0021936	2.84225e-06	2.20754e-05	0.383525	1
FBgn0000047	Act88F	protein_coding	3R:11265691-11267899	0.229521	0.28259	1.39759e-10	6.06239e-09	0.276543	0.259936	5.36238e-14	1.9534e-12	0.439941	1	0.571353	0.705389	0.145294	0.108007	2.13231e-07	2.53853e-06	3.19905e-06	0.000589395		0.114818	0.3278	0.000346332	0.00284025	0.223506	0.240543	3.37019e-12	8.51437e-11	0.0317988	0.446412	0.0360214	0.150497	0.0738125	0.0439734	3.39175e-08	4.0379e-07	9.62536e-05	0.00457835
FBgn0000052	ade2	protein_coding	2L:6041181-6046050	0.0149497	0.03284	1.40059e-05	0.000227826	0.0299895	0.0307348	7.91811e-13	2.46737e-11	0.0136205	0.357838	0.653497	0.768715	0.013032	0.00944766	2.2675e-06	2.23201e-05	0.00019577	0.0147738		0.0267048	0.0425168	5.09888e-08	1.11641e-06	0.0420561	0.0472076	1.0923e-11	2.52806e-10	0.0874061	0.680809	0.477429	0.618157	0.0321103	0.0104066	3.12182e-09	4.52336e-08	0.0354764	0.30907
FBgn0000053	ade3	protein_coding	2L:7014623-7023898	0.0258012	0.0804463	0.000864308	0.00852435	0.032512	0.0732739	2.30147e-05	0.000200167	0.561228	1	0.527727	0.674035	0.0262507	0.00270309	4.73526e-08	6.37873e-07	0.598272	1		0.0908538	0.152225	1.49332e-07	2.88499e-06	0.115164	0.127086	7.14417e-12	1.71485e-10	0.378595	1	0.221039	0.385734	0.119779	0.0141115	3.98275e-18	2.45259e-16	0.15949	0.753084
FBgn0000054	Adf1	protein_coding	2R:2549770-2555590	0.00278968	0.0307344	0.263634	0.675188	1.90594e-18	0.0379416	1	1	0.26379	0.978287	0.102832	0.276484	0	0.00120794	1	1	0.522435	1		4.16596e-20	0.04263	1	1	0.00240486	0.0505968	0.543783	0.888036	0.566433	1	0.0306609	0.139737	0.00368541	0	0.0600424	0.145643	1	1
FBgn0000055	Adh	protein_coding	2L:14615552-14618902	0.0568024	0.0380468	0	0	0.0993519	0.0311418	0	0	0.00278885	0.169823	0.176007	0.362149	0.0568325	0.0211008	3.29063e-19	2.38064e-17	1.68352e-10	2.04905e-07		0.0531392	0.0466274	6.10623e-15	4.78576e-13	0.0974662	0.0507048	0	0	0.00313353	0.127699	0.570347	0.692235	0.0465284	0.0335084	9.08407e-10	1.45591e-08	2.35015e-10	1.47354e-07
FBgn0000056	Adhr	protein_coding	2L:14615552-14618902	0	0.133171	1	1	0.00497641	0.134926	0.631924	1	0.680927	1	0.522958	0.670412	0.00304974	0	0.48466	0.897531	0.999999	1		0.0412855	0.136832	0.00146736	0.00978445	0.0290341	0.187874	0.0684687	0.19412	0.561662	1	0.0317603	0.141995	0.014884	0.0261243	0.116216	0.249831	0.0384899	0.325857
FBgn0000057	adp	protein_coding	2R:14039209-14041565	5.292e-16	0.0539096	0.999999	1	0.00750254	0.0399019	0.0309753	0.109801	0.133025	0.83417	0.012922	0.122777	0.0043286	1.01475e-15	0.0185737	0.0701036	1	1		0.00845446	0.0336738	0.00671115	0.0349774	0.00800247	0.0440769	0.0360136	0.116237	0.928619	1	0.0688818	0.206665	0.0088225	0.00591319	0.00806439	0.026568	0.164734	0.764801
FBgn0000061	al	protein_coding	2L:378112-387439	0	0.0793549	1	1	4.71541e-19	0.0793349	1	1	1	1	1	1	0	0	1	1	1	1		0.00832301	0.0665492	0.130461	0.353183	0.000258261	0.0907861	0.969308	1	0.354512	0.997369	0.0159182	0.103248	0	0.00850035	0.999999	1	0.105364	0.595163
FBgn0000063	ald	protein_coding	3R:13496993-13499550	0.00332371	0.0539229	0.431591	0.907065	0.0243394	0.0483023	3.66538e-06	3.76379e-05	0.00236873	0.156886	0.456659	0.621335	0.0063232	0.00745421	0.02897	0.100963	0.0433013	0.528004		0.0497339	0.0553148	8.76044e-12	4.02805e-10	0.0678946	0.0852711	2.99558e-10	5.52912e-09	0.22243	0.900762	0.00347558	0.0565514	0.0744618	0.00644091	3.05633e-20	2.36849e-18	0.25381	0.942833
FBgn0000064	Ald	protein_coding	3R:22079791-22087313	0.0194751	0.141351	0.0993434	0.357515	0.0467611	0.0989672	8.06152e-06	7.6444e-05	0.0973832	0.759771	0.0158996	0.129576	0.0127947	0.0203103	0.0640463	0.194137	0.0212954	0.355628		0.0200034	0.0538821	0.000186742	0.00166046	0.0514046	0.0810908	4.22598e-08	5.52018e-07	0.00570443	0.181767	0.00568285	0.068181	0.00414498	0.00420285	0.0210117	0.0602651	0.0662153	0.456079
FBgn0000071	Ama	protein_coding	3R:2588315-2590983	0.000614475	0.0976853	0.932603	1	0.0117586	0.0927939	0.130498	0.340196	0.2967	1	0.104735	0.278592	0.00184859	0.00427011	0.643449	1	0.504257	1		0.00283059	0.0499965	0.467059	0.828099	0.00481413	0.0544206	0.27024	0.549479	0.186576	0.862417	0.0862419	0.231203	0.010717	0	0.00512295	0.0179264	1	1
FBgn0000075	amd	protein_coding	2L:19110154-19114110	1.71865e-20	0.107576	1	1	0.0102751	0.118477	0.278749	0.593576	0.293812	1	0.0434356	0.187191	0.00235573	0.00148018	0.602093	1	0.841846	1		0.00464506	0.0878735	0.498243	0.861925	0	0.0969389	1	1	0.502843	1	0.425453	0.575728	0	0	1	1	1	1
FBgn0000077	amx	protein_coding	X:9139948-9141369	0	0.0604315	0.999999	1	0.00211573	0.0765012	0.715235	1	0.868708	1	0.0120219	0.11933	0.000792894	0	0.708196	1	1	1		0.0110869	0.063907	0.0459858	0.16329	3.48696e-15	0.0898779	1	1	0.0460173	0.522643	0.00807528	0.0780917	0.00307296	0	0.384941	0.633471	1	1
FBgn0000078	Amy-d	protein_coding	2R:13012269-13013874	0.0873455	0.0868955	3.04201e-13	2.04358e-11	0.189471	0.070801	0	0	0.000116778	0.0248676	0.165628	0.35014	0.0971471	0.0412253	8.19942e-16	3.92718e-14	8.19775e-09	5.30061e-06		0.126957	0.105957	7.77156e-16	7.17863e-14	0.229563	0.102014	0	0	0.00292686	0.122444	0.796833	0.866444	0.187111	0.0354148	8.90807e-26	1.33563e-23	8.25319e-05	0.00412539
FBgn0000079	Amy-p	protein_coding	2R:13006141-13007808	0.30567	0.243822	2.22045e-16	2.36821e-14	0.404806	0.167969	0	0	0.154577	0.860428	0.01188	0.118797	0.308616	0.0467021	8.04005e-26	1.29966e-23	0.00291974	0.106003		0.345879	0.159996	0	0	0.565262	0.168007	0	0	0.00583327	0.184449	0.740463	0.82501	0.370416	0.0349744	3.83691e-36	1.62019e-33	0.00482453	0.0803904
FBgn0000083	AnxB9	protein_coding	3R:16890963-16896639	0.0340256	0.0469158	3.51599e-09	1.17527e-07	0.0333947	0.0535759	7.03632e-08	1.00684e-06	0.947179	1	0.370149	0.546479	0.0231475	0.0103084	3.01391e-08	4.21641e-07	0.00732545	0.191619		0.0232138	0.0681341	0.000465885	0.00368488	0.0499343	0.0898499	5.76756e-07	6.25782e-06	0.0347174	0.460182	0.0608961	0.194643	0.00779272	0.0107598	0.00708979	0.0237063	0.000946782	0.0250831
FBgn0000084	AnxB10	protein_coding	X:20065478-20067547	0.00948489	0.0653197	0.084389	0.318921	0.0348727	0.0694033	3.03064e-06	3.16222e-05	0.0079923	0.283298	0.680806	0.788314	0.0154519	0.00673046	0.000142018	0.000968843	0.151021	0.949201		0.00182715	0.0693477	0.72833	1	0.034307	0.0663359	1.84667e-06	1.81259e-05	0.00034033	0.0323831	0.762796	0.842049	0.00986456	0	0.0262487	0.0727543	1	1
FBgn0000092	CG2650	protein_coding	X:2586765-2587919	0	0.0849597	1	1	0.00425583	0.0874274	0.5293	0.9149	0.515995	1	0.342832	0.522122	0.00154495	2.52989e-15	0.57501	1	0.999999	1		0	0.0903997	1	1	0.00255104	0.091163	0.71205	1	0.715681	1	0.614526	0.727691	0.00117754	0	0.712868	0.988832	1	1
FBgn0000094	Anp	protein_coding	3R:26035670-26036104	0.00773516	0.276237	0.712576	1	4.82656e-17	0.322277	1	1	0.76801	1	0.212476	0.400667	0	3.87559e-14	1	1	1	1		0.300564	0.213515	0	0	0.408229	0.221002	0	0	0.124733	0.765026	0.815384	0.879718	0.442473	0.0960311	1.38141e-17	7.91765e-16	0.00600565	0.0940673
FBgn0000097	aop	protein_coding	2L:2156484-2178754	0.00717969	0.0266802	0.00392283	0.0301625	0.00863057	0.0199095	2.86908e-05	0.000244096	0.669507	1	0.0480682	0.195221	0.00228404	0.00561057	0.114494	0.311536	0.00193006	0.0795453		0.0057708	0.0502147	0.161046	0.407958	1.27848e-16	0.0503094	1	1	0.166132	0.834012	0.0832481	0.227135	0.00189487	0.00242977	0.330578	0.565428	0.407781	1
FBgn0000099	ap	protein_coding	2R:1593707-1615030	0.00771954	0.0919979	0.297397	0.726927	0.0414651	0.0711363	3.36917e-07	4.23779e-06	0.00314617	0.179523	0.0831887	0.249108	0.020732	0.00368362	1.03123e-05	9.00683e-05	0.50153	1		0.0182631	0.0513364	0.00033984	0.00279588	0.0504431	0.051751	1.0828e-12	2.99923e-11	0.000776995	0.0547556	0.95662	0.984711	0.0349982	0.0159171	3.60338e-09	5.17401e-08	0.00172764	0.039282
FBgn0000100	RpLP0	protein_coding	3L:22068967-22070587	0.00675279	0.0229851	0.00188318	0.0163102	0.0120296	0.028127	3.2353e-05	0.000272121	0.163558	0.869165	0.171641	0.357007	0.00609239	0.0032933	0.000166824	0.00112472	0.0714725	0.681577		0.00250422	0.0153775	0.056242	0.189869	0.00839823	0.0212108	9.18089e-05	0.000637242	0.0216158	0.369168	0.0294064	0.136815	0.00100245	0.00311338	0.564863	0.839384	0.241895	0.918863
FBgn0000108	Appl	protein_coding	X:424534-473077	0.00203461	0.04205	0.532757	1	0.00650161	0.0276026	0.00916454	0.0401575	0.282917	0.99388	0.00027656	0.0227873	0.00433209	0	0.00597734	0.0265459	1	1		0.00263459	0.0164569	0.0600367	0.199627	0.00557584	0.0192671	0.00213074	0.0106542	0.209357	0.890709	0.284884	0.449372	0.00480039	0	0.00823768	0.0270462	1	1
FBgn0000109	Aprt	protein_coding	3L:1883795-1885019	0.00710251	0.122586	0.459406	0.939192	0.0125043	0.139666	0.264962	0.572866	0.715473	1	0.0423199	0.18489	0.00536097	0.00442925	0.338443	0.700635	0.609947	1		0.0132081	0.117365	0.169727	0.42098	0	0.163786	0.999999	1	0.315843	0.971389	0.0101455	0.0860308	0.00763189	1.87341e-16	0.213409	0.404029	1	1
FBgn0000114	aret	protein_coding	2L:12175004-12313438	0.00998501	0.0203564	6.86188e-06	0.000121662	0.0208313	0.025784	1.55404e-10	3.45749e-09	0.0119911	0.343534	0.111248	0.287242	0.0100974	0.00534388	1.65947e-07	2.02812e-06	0.00264648	0.0972617		0.00615459	0.0243301	0.00570927	0.0306673	0.00947221	0.0262406	0.000277214	0.00171731	0.352085	0.996798	0.608407	0.722807	0.0139839	0.00819363	2.51046e-05	0.000157788	0.0190059	0.205032
FBgn0000115	Arl1	protein_coding	3L:15976235-15977462	0.0100175	0.0642323	0.0685809	0.276703	0.0135206	0.0627248	0.015924	0.0641393	0.661744	1	0.872529	0.925826	0.000178521	0.0115955	0.955863	1	0.0141179	0.28142		0.00262507	0.0946412	0.714558	1	0.0178581	0.0936746	0.030157	0.100593	0.165948	0.833899	0.0106187	0.0875971	0.00718889	0.0104218	0.154878	0.314175	0.143255	0.707099
FBgn0000116	Argk	protein_coding	3L:9041881-9059127	0.0378109	0.135411	0.00275171	0.0224333	0.0718018	0.113487	5.10522e-08	7.52365e-07	0.0827273	0.730947	0.231736	0.420896	0.0185354	0.0360208	0.0326846	0.11156	0.000323174	0.0219239		0.0229725	0.0515025	2.04536e-05	0.000238024	0.0536832	0.120559	1.82224e-05	0.000146708	0.0287063	0.424543	1.33324e-08	4.58812e-05	0.00826772	0.00724902	0.000266105	0.00131411	0.00246585	0.050416
FBgn0000117	arm	protein_coding	X:1785434-1794679	0.00160602	0.0235709	0.393995	0.860816	0.00164786	0.0222152	0.348685	0.694585	0.987845	1	0.171794	0.357108	0.0023767	0	0.00576308	0.0257102	1	1		0.00111604	0.0293358	0.619873	0.987739	0.00702257	0.0401988	0.0425952	0.133092	0.154091	0.817317	0.0236014	0.122658	0.00263655	0.00283339	0.0599493	0.145467	0.13372	0.681779
FBgn0000119	arr	protein_coding	2R:9341145-9370734	0.00493118	0.0206153	0.00854632	0.0571162	0.00504744	0.0202409	0.00628555	0.0290949	0.965836	1	0.901144	0.947135	0.00442337	0.000541086	5.9404e-05	0.000445498	0.687765	1		0.00565402	0.0197125	0.00239544	0.0148886	0.00382269	0.0236096	0.0584463	0.170976	0.516074	1	0.222102	0.38682	0.00664144	0.000497304	1.69841e-05	0.000111068	0.787902	1
FBgn0000120	Arr1	protein_coding	2L:18078269-18081307	0.0145666	0.149738	0.228706	0.617378	0.0558436	0.0572841	8.91287e-13	2.76072e-11	0.00813864	0.285904	1.63549e-10	8.02706e-07	0.0275926	0.0075788	1.05313e-05	9.16713e-05	0.281894	1		0.0102235	0.0596046	0.0462713	0.164022	0.0330927	0.0555932	1.70392e-07	2.0297e-06	0.00737525	0.207472	0.636602	0.745241	0.0249764	6.15371e-05	0.000268583	0.00132536	0.99448	1
FBgn0000121	Arr2	protein_coding	3L:8640361-8642036	0.0217854	0.0962875	0.0117812	0.0736228	0.0275187	0.0519247	1.32874e-06	1.49419e-05	0.598696	1	3.29387e-05	0.00716192	0.017081	0.00758593	0.000135788	0.000930942	0.141646	0.920032		0.00806929	0.0536024	0.0758872	0.237295	0.0334727	0.0414571	1.94827e-10	3.67472e-09	0.000611224	0.0467441	0.0820906	0.22549	0.00977824	0.0133485	0.161297	0.32432	0.17708	0.794219
FBgn0000137	ase	protein_coding	X:354780-357209	0.00367713	0.0303062	0.142557	0.452817	0.00503026	0.0404028	0.13203	0.342936	0.747984	1	0.0449546	0.190361	0.00448137	0	0.00509503	0.0231305	1	1		0.00079868	0.0256178	0.683114	1	0.00124752	0.0361039	0.650418	0.997022	1	1	0.000926308	0.031216	0.00190609	0	0.281647	0.500563	1	1
FBgn0000139	ash2	protein_coding	3R:20475847-20479098	0.0109819	0.0928996	0.151445	0.470927	0.0104759	0.0921613	0.169562	0.413631	0.962779	1	0.0466527	0.192809	0.0104373	0.000227368	0.0127582	0.0507848	0.969683	1		0.00799808	0.114621	0.376033	0.717427	0.0163794	0.106582	0.0694682	0.196415	0.514988	1	0.0434006	0.164563	0.0137265	0.00332133	0.0219557	0.0624962	0.693629	1
FBgn0000140	asp	protein_coding	3R:20579571-20586235	0.00994035	0.0129084	7.00986e-10	2.68594e-08	0.0126077	0.0123306	1.73528e-13	5.9151e-12	0.334864	1	0.756644	0.843691	0.0078809	0.00339734	1.58871e-10	3.25144e-09	0.000606752	0.0346213		0.00985092	0.0215871	1.30154e-05	0.000158786	0.0105104	0.0247225	3.45309e-05	0.000263354	0.856389	1	0.357239	0.515744	0.014817	0.0120653	3.74232e-05	0.000227943	0.000671908	0.0195534
FBgn0000146	aub	protein_coding	2L:10997819-11001476	0.0629343	0.0439362	0	0	0.0903997	0.0523871	0	0	0.0718067	0.706961	0.234448	0.42354	0.061018	0.0155463	6.76996e-20	5.38665e-18	7.73678e-05	0.00705541		0.00139392	0.0578278	0.751233	1	0.00922146	0.0548369	0.04993	0.151149	0.226604	0.904838	0.0338834	0.14608	0.00666335	0.00933914	0.083943	0.191622	0.0701037	0.471712
FBgn0000147	aur	protein_coding	3R:7788846-7790548	0.000561861	0.0509848	0.88386	1	0.000488116	0.0568541	0.90866	1	0.872821	1	0.300519	0.485988	0.00172647	9.8941e-16	0.316652	0.668624	1	1		0.00739456	0.0609098	0.142525	0.375429	0.00236703	0.068791	0.65186	0.997975	0.491347	1	0.113057	0.264428	0.0164656	0.00439149	0.00047447	0.00219233	0.453545	1
FBgn0000150	awd	protein_coding	3R:27570894-27571799	0.00327797	0.0620087	0.499945	0.98574	0.0143627	0.0598835	0.00865167	0.0382913	0.133894	0.835602	0.81374	0.884334	0.00418534	0.0046285	0.150173	0.384796	0.269554	1		0.0383465	0.0955865	7.55648e-05	0.000750605	0.0641879	0.15074	3.42553e-05	0.000261541	0.177923	0.850709	0.00208194	0.0456832	0.00518072	0.0115124	0.210079	0.399113	0.0416157	0.344041
FBgn0000152	Axs	protein_coding	X:16574122-16577928	0.0122751	0.0702053	0.0431559	0.197509	0.00489283	0.0744314	0.403965	0.76891	0.385911	1	0.0265196	0.154046	0.00247045	0.00609608	0.458698	0.866801	0.223101	1		0.00688359	0.0651085	0.195142	0.464437	0.00233261	0.0962046	0.749279	1	1	1	0.00263616	0.050581	0.00157224	0.00377062	0.595911	0.870393	0.420011	1
FBgn0000153	b	protein_coding	2L:13821248-13823979	0.0129042	0.10196	0.12717	0.41985	0.0267855	0.0805593	0.000581511	0.00367223	1	1	0.63777	0.756732	0.0205207	0	9.97021e-06	8.74496e-05	0.999999	1		0.0325301	0.0648539	3.24331e-06	4.59954e-05	0.0620643	0.0527423	2.66454e-15	1.03437e-13	0.0149349	0.30322	0.161857	0.32276	0.0333066	0.0173052	7.78769e-06	5.52589e-05	0.024603	0.242531
FBgn0000157	Dll	protein_coding	2R:20702345-20723190	0.00149544	0.0451932	0.668417	1	0.00413025	0.0435554	0.239584	0.532864	0.593686	1	0.205002	0.393471	0.003512	0	0.0396272	0.130499	0.999999	1		0	0.0490404	1	1	0.00394551	0.052649	0.343705	0.650438	0.353586	0.997126	0.096216	0.243913	0.00419119	0	0.0492541	0.12338	0.999999	1
FBgn0000158	bam	protein_coding	3R:21068761-21070779	0.134625	0.110504	6.66134e-16	6.59472e-14	0.107973	0.121768	1.71241e-11	4.39596e-10	0.34068	1	0.511741	0.662148	0.0981922	0.0232945	7.82723e-16	3.75762e-14	0.00742482	0.192757		0	0.044262	0.999999	1	0.0043516	0.0487243	0.269309	0.548181	0.266118	0.941482	0.0398444	0.158108	0	0	1	1	1	1
FBgn0000163	baz	protein_coding	X:17054039-17094738	0.0028124	0.0133982	0.0184269	0.103713	0.00285084	0.0158241	0.0374312	0.128099	0.984114	1	0.259811	0.447658	0.00172709	0.00110935	0.0206832	0.07686	0.266023	1		0.00436619	0.0141833	0.00120125	0.00826025	0.00744864	0.020569	0.00026681	0.00166032	0.224953	0.903276	0.0119451	0.0925146	0.00651191	0.000315923	7.24175e-08	8.07322e-07	0.810855	1
FBgn0000166	bcd	protein_coding	3R:2581564-2585188	1.53235e-15	0.107551	1	1	1.41297e-18	0.107676	1	1	0.902966	1	1	1	0.000852974	1.25893e-16	0.793817	1	0.999999	1		0.00120511	0.0383781	0.680747	1	0.000305646	0.0388067	0.915667	1	0.850168	1	0.670305	0.771857	1.64092e-16	0	0.999999	1	1	1
FBgn0000173	ben	protein_coding	X:13890378-13893838	0.000475716	0.0234282	0.78919	1	0.00129655	0.0356246	0.633931	1	0.600326	1	2.9475e-05	0.00684085	4.26451e-05	0.00084581	0.970941	1	0.663281	1		6.05032e-18	0.0535241	1	1	0.0120795	0.0547043	0.0133509	0.0516537	1	1	1	1	0.0028499	0	0.208227	0.396943	0.999999	1
FBgn0000179	bi	protein_coding	X:4306889-4379680	0.00238554	0.0140486	0.0498189	0.2196	0.00139062	0.017769	0.324768	0.659836	0.597114	1	0.00822625	0.103914	0.00104789	0.000835604	0.149561	0.383516	0.433984	1		3.32032e-17	0.015233	1	1	2.97192e-05	0.0166709	0.980752	1	1	1	0.404233	0.556478	0.000649844	0	0.342648	0.581091	1	1
FBgn0000180	bib	protein_coding	2L:9984645-9995538	0.00905976	0.047933	0.030188	0.151497	0.0135124	0.0482728	0.0029064	0.0150003	0.482341	1	0.96186	0.993352	0.00793023	0.00336787	0.0021654	0.0110655	0.3032	1		0.000537693	0.0383768	0.85137	1	0.00421429	0.0421212	0.21777	0.470687	0.41105	1	0.0373996	0.153199	0.00662566	0	0.00133054	0.00547645	1	1
FBgn0000181	bic	protein_coding	2R:8757754-8759299	0.00601174	0.024187	0.00801926	0.0541688	0.0153844	0.0293882	1.68811e-06	1.86088e-05	0.0223971	0.443561	0.190353	0.378434	0.00382896	0.00691402	0.0308631	0.10629	0.00102457	0.0499988		0.0151537	0.0228459	1.65411e-08	4.10868e-07	0.0242588	0.0320966	1.15714e-09	1.96534e-08	0.0887146	0.684777	0.0215149	0.117865	0.00509564	0.00547553	0.00677652	0.0228137	0.0143104	0.170269
FBgn0000183	BicD	protein_coding	2L:17459605-17473215	0.000264892	0.017206	0.839084	1	0.0040338	0.0167498	0.00794641	0.0356348	0.0617371	0.670355	0.705573	0.806744	0.00123528	0.000928326	0.116061	0.314955	0.417084	1		5.36391e-20	0.0280743	1	1	0.000892089	0.0279983	0.675253	1	0.67175	1	0.618265	0.730442	0.00608849	0.00344249	0.0123326	0.0383548	0.281143	0.986445
FBgn0000206	boss	protein_coding	3R:21787716-21792670	0.00481241	0.057199	0.297502	0.727013	0.0108677	0.0495453	0.0140265	0.057618	0.350357	1	0.331263	0.512859	0.00417829	0.00366527	0.101789	0.283041	0.315146	1		0.0122289	0.0528076	0.0100557	0.0488182	0.0134939	0.061113	0.0134649	0.0520557	0.864786	1	0.321371	0.482488	0.0123479	0	0.00251678	0.00963631	0.999999	1
FBgn0000210	br	protein_coding	X:1469165-1558902	0.00277596	0.0366517	0.339762	0.788325	0.00970406	0.0293341	0.000611067	0.00383139	0.0947609	0.754094	0.131149	0.31156	0.00654917	0	4.87059e-05	0.00037257	0.999999	1		0.00492494	0.0410796	0.148018	0.385868	0.0104874	0.0442965	0.00888053	0.036523	0.297864	0.962162	0.609287	0.723483	0.000574424	0.00512482	0.807996	1	0.160614	0.756173
FBgn0000212	brm	protein_coding	3L:15963182-15975969	0.00252226	0.0188111	0.108273	0.378553	0.00408548	0.0190516	0.0175657	0.0695602	0.509049	1	0.931578	0.970039	0.00191617	0.00136637	0.0412501	0.134984	0.293146	1		0.00242902	0.0299008	0.313097	0.638569	0.00145351	0.030879	0.542021	0.886348	0.778934	1	0.239116	0.404269	0.00870327	0.00176449	0.00014979	0.000785926	0.530152	1
FBgn0000216	Brd	protein_coding	3L:14965767-14966298	0.00821231	0.255148	0.673575	1	2.24381e-18	0.267391	1	1	0.896766	1	0.883211	0.933039	0	0	1	1	1	1		1.04329e-16	0.183317	1	1	0	0.208158	1	1	1	1	0.244458	0.409207	0	8.54709e-16	1	1	1	1
FBgn0000221	brn	protein_coding	X:3998375-3999824	1.11279e-15	0.114602	0.999999	1	0	0.116448	1	1	0.894154	1	0.880755	0.931596	0	0	1	1	1	1		0.00061005	0.0857242	0.923748	1	0.00267543	0.103298	0.732082	1	1	1	0.0499022	0.176545	0.00528173	0	0.278086	0.495768	1	1
FBgn0000227	Bsg25A	protein_coding	2L:4683052-4684461	3.69502e-20	0.110523	1	1	0.011669	0.112967	0.208319	0.479673	0.215276	0.931073	0.0917488	0.261618	0	0.000582152	1	1	0.924787	1		0.00371729	0.109326	0.655618	1	0.00152531	0.109843	0.852679	1	0.851485	1	0.614582	0.727715	0.00556954	0	0.214668	0.406018	0.999999	1
FBgn0000228	Bsg25D	protein_coding	2L:5271728-5278548	0.00841355	0.0325339	0.00594787	0.0425986	0.0127916	0.0327741	0.000106912	0.000798883	0.351769	1	0.960456	0.992455	0.00709885	0.00357321	0.000305323	0.00194263	0.120066	0.86391		0.00289035	0.0337515	0.283949	0.59683	0.0127344	0.0379711	0.000593664	0.0034227	0.0343942	0.458323	0.424744	0.57513	0.00828427	0.00294097	0.000511803	0.00234545	0.312678	1
FBgn0000229	bsk	protein_coding	2L:10247502-10250501	0.00270687	0.0798651	0.659383	1	0.0105156	0.0721533	0.0875418	0.251328	0.371709	1	0.0776638	0.241928	0.00471069	0.00192002	0.152728	0.389175	0.700357	1		0.00515468	0.0519321	0.224276	0.508827	0.00808348	0.0571384	0.0948662	0.250823	0.651773	1	0.0152457	0.101626	0.0020355	0.00895848	0.587371	0.862476	0.109524	0.610827
FBgn0000233	btd	protein_coding	X:9588219-9591591	0.00204824	0.035438	0.463168	0.944271	0.00503322	0.0436479	0.160192	0.396604	0.512911	1	0.00312757	0.0742565	0.000672499	0.00287875	0.696528	1	0.285655	1		0.0026366	0.0272235	0.231096	0.519909	0.00525075	0.0382022	0.101328	0.264418	0.504067	1	0.0217753	0.118258	0.001995	0.0018258	0.282847	0.502178	0.517484	1
FBgn0000239	bur	protein_coding	2L:21174182-21179683	0.00269688	0.0145393	0.0344285	0.167181	0.00516399	0.0160806	0.000815707	0.00492208	0.230633	0.946168	0.495249	0.650217	0.00113404	0.00280606	0.185165	0.450086	0.0132798	0.272321		0.00222522	0.0287586	0.329977	0.659157	0.0200503	0.0303736	2.67289e-08	3.60526e-07	4.40298e-05	0.00826478	0.711367	0.804019	0.00632283	0	0.00228257	0.00883108	0.999999	1
FBgn0000241	bw	protein_coding	2R:19415328-19426022	0	0.0418563	1	1	0.00825814	0.0303413	0.00402786	0.0198951	0.0173145	0.394321	0.00288397	0.0724309	0.0021769	0.000660897	0.171036	0.424482	0.791161	1		0.00799073	0.0574401	0.0968603	0.285246	0.0090843	0.04728	0.0277248	0.0939535	0.865208	1	0.186488	0.349658	0.00829007	0.00116266	0.0111112	0.034998	0.798353	1
FBgn0000244	by	protein_coding	3R:5353960-5358733	0.00813442	0.037848	0.017185	0.0985516	0.00783196	0.0281144	0.00279708	0.0145376	0.945648	1	0.044774	0.189965	0.00648232	0.00154853	0.000297424	0.00189704	0.483053	1		0.00393147	0.0238139	0.056654	0.191041	0.0102106	0.0260538	9.65494e-05	0.000665679	0.0673726	0.619876	0.542866	0.66932	0.00865125	0.00759003	0.000487161	0.00224346	0.00484625	0.0803904
FBgn0000246	c(3)G	protein_coding	3R:11615195-11618301	0.180931	0.0790678	0	0	0.174935	0.077682	0	0	0.855221	1	0.905466	0.950467	0.154286	0.0237191	1.77807e-29	4.71668e-27	0.000199552	0.0149599		0.00860836	0.0434945	0.0244442	0.100266	0.00926572	0.0650714	0.0897433	0.240373	0.92231	1	0.00642251	0.0710668	0.00936967	0	4.53542e-05	0.000270471	1	1
FBgn0000247	ca	protein_coding	3R:25632533-25640769	0.00300914	0.0168372	0.0417717	0.193226	0.00556903	0.018643	0.00156419	0.00873303	0.277845	0.992244	0.491142	0.647554	0.00319991	0.00108835	0.000867392	0.00494413	0.366361	1		0.00625912	0.0262445	0.00836578	0.0417848	0.00526958	0.0254721	0.0196102	0.0712473	0.768454	1	0.839333	0.89698	0.00277647	0.000759447	0.0151627	0.0459075	0.631263	1
FBgn0000250	cact	protein_coding	2L:16313036-16326207	0.00348893	0.0241751	0.086912	0.325483	0.00277836	0.0286905	0.234192	0.523063	0.820549	1	0.0154214	0.128503	0.00207805	0.00105295	0.0853008	0.246193	0.549724	1		0.00518204	0.0366176	0.0915932	0.274159	0.0164771	0.0450493	0.000214141	0.00136164	0.0408025	0.494725	0.159729	0.320639	0.00691654	0.00538655	0.00459247	0.0162571	0.0692843	0.468178
FBgn0000251	cad	protein_coding	2L:20770731-20783135	0.00086195	0.0123344	0.37807	0.83988	0.0042073	0.0142795	0.00211738	0.0114002	0.049149	0.616169	0.322841	0.505311	0.0026456	0	5.48169e-05	0.000414401	1	1		0.00575677	0.0267725	0.0155126	0.0695798	0.00522685	0.031503	0.0523057	0.156622	0.885136	1	0.26921	0.434869	0.0037697	0.00511593	0.107679	0.235021	0.110941	0.615081
FBgn0000253	Cam	protein_coding	2R:8146903-8166314	0.00164756	0.0228334	0.368228	0.827343	0.00376692	0.0290408	0.122771	0.325007	0.48952	1	0.000916134	0.044742	0.00104058	0.00166378	0.373497	0.750512	0.349261	1		0.000867587	0.0179595	0.531671	0.898258	0.00539553	0.0236902	0.0111154	0.0441861	0.0759515	0.644838	0.0537578	0.182818	0.000862571	0.00352977	0.615005	0.889506	0.173979	0.788566
FBgn0000256	capu	protein_coding	2L:3872646-3902860	0.00637663	0.0557482	0.163087	0.495227	0.00856454	0.0484458	0.0406354	0.137102					0.00766917	0	0.00162842	0.00860409	1	1		0.00926135	0.0231813	9.58091e-05	0.000925484	0.00874917	0.0264672	0.00061478	0.00353345	0.889304	1	0.3697	0.526397	0.0188114	0.00852798	2.85829e-07	2.81355e-06	0.0163299	0.186468
FBgn0000257	car	protein_coding	X:19460052-19463434	0.00513245	0.0256344	0.025033	0.131461	0.00253686	0.0275434	0.253735	0.555088	0.421768	1	0.627691	0.748831	0.00322721	0.000555551	0.0102676	0.0422107	0.751915	1		0.00482428	0.0301987	0.0614378	0.203296	4.13239e-22	0.0337373	1	1	1	1	0.725724	0.814875	0.00255906	0.000848135	0.106176	0.232426	0.720047	1
FBgn0000259	CkIIbeta	protein_coding	X:11686566-11695620	3.06531e-19	0.0344368	1	1	0.0047565	0.0279534	0.0479275	0.15634	0.173586	0.883302	0.0424748	0.185175	0.00238493	5.26424e-11	0.0746138	0.220666	1	1		0.011962	0.061972	0.0272259	0.108856	0.00763921	0.0707991	0.186196	0.419032	0.590361	1	0.366034	0.522819	0.00245129	0.00473323	0.334229	0.569801	0.202622	0.847474
FBgn0000261	Cat	protein_coding	3L:18815704-18821288	0.047387	0.0809111	2.21859e-07	5.52405e-06	0.0460426	0.0760207	1.17732e-07	1.624e-06	0.923465	1	0.672866	0.782523	0.0388995	0.00741996	1.37376e-10	2.8283e-09	0.18205	1		0.045954	0.0647758	3.67531e-09	1.0403e-07	0.07916	0.0855812	3.91109e-12	9.7853e-11	0.0343683	0.458323	0.0590787	0.191771	0.0230591	0.00585382	3.24296e-11	6.87501e-10	0.0507421	0.388983
FBgn0000273	Pka-C1	protein_coding	2L:9682315-9699297	0.00207932	0.0245315	0.289523	0.714943	0.00321252	0.0250249	0.125761	0.331101	0.695381	1	0.0517199	0.201876	0.000780819	0.00186261	0.483542	0.896262	0.272017	1		0.0058368	0.0169367	0.000419876	0.00336853	0.00490207	0.0241566	0.0212437	0.0759423	0.737609	1	0.0162228	0.104189	0.00609575	0.00299583	0.0103142	0.0328627	0.341512	1
FBgn0000274	Pka-C2	protein_coding	3R:26521259-26522860	0.000383136	0.0961492	0.957485	1	0.0167886	0.0936782	0.0404259	0.136541	0.133823	0.835602	0.0156519	0.128841	0.0141944	1.15929e-18	9.98128e-05	0.000709212	1	1		0.00220034	0.0571128	0.615074	0.98259	0.0148676	0.0618681	0.00941798	0.038443	0.0809636	0.659905	0.586191	0.704644	0.022505	0.000789274	0.00189919	0.00752513	0.93578	1
FBgn0000278	CecB	protein_coding	3R:26039037-26039519	0.0415709	0.277684	0.0815709	0.311269	6.40586e-18	0.264866	1	1	0.0924877	0.746552	0.0131443	0.122977	0.000855662	0.0134639	0.94016	1	0.469624	1		0.0242635	0.197968	0.137514	0.366285	0.0190097	0.233894	0.319068	0.617686	0.835416	1	0.0296102	0.137299	0.00319344	0.0112281	0.782711	1	0.552749	1
FBgn0000279	CecC	protein_coding	3R:26042206-26042660	0.0112531	0.653914	0.818907	1	0.0312939	0.596927	0.499263	0.88248	0.739961	1	0.368565	0.544959	0.0143337	0.00702655	0.564615	0.991718	0.862103	1		0.188128	0.775294	0.00753326	0.0384866	0.0418189	0.815562	0.508043	0.848831	0.126066	0.76798	0.730917	0.818392	8.00445e-15	0.184461	0.999999	1	0.00858833	0.119503
FBgn0000281	Cec2	pseudogene	3R:26038625-26038864	1.16793e-19	1.44684	1	1	0	1.45616	0.999999	1	1	1	1	1	0	0	1	1	1	1		0.0455771	0.820486	0.478167	0.839852	0	0.81892	1	1	0.523868	1	0.401871	0.554372	0	0	1	1	1	1
FBgn0000283	Cp190	protein_coding	3R:11096154-11100963	0.00125496	0.0133398	0.244108	0.644897	0.00121264	0.0109415	0.177835	0.428325	0.971169	1	0.0125195	0.121451	0.00132937	0	0.0107566	0.0439244	1	1		0.00167174	0.0197564	0.289144	0.603743	9.96456e-17	0.0227891	1	1	0.294464	0.960132	0.224622	0.389387	0.0028306	0.00351268	0.156379	0.316475	0.214298	0.870616
FBgn0000286	Cf2	protein_coding	2L:4876891-4883107	1.13973e-21	0.0215655	0.999999	1	0.00282476	0.0204487	0.103587	0.285444	0.105049	0.779544	0.0750484	0.237747	0.000404961	6.79292e-15	0.613057	1	1	1		0.015101	0.0190303	2.62546e-10	9.223e-09	0.011129	0.0192453	2.77337e-07	3.18622e-06	0.274935	0.945647	0.939249	0.971965	0.0149256	0.00235184	1.85104e-12	4.82366e-11	0.198715	0.838763
FBgn0000287	salr	protein_coding	2L:11358873-11373636	1.13247e-19	0.0467345	1	1	0.0204947	0.0415467	4.18868e-06	4.24219e-05	0.000188166	0.0332202	0.381244	0.556977	0.00945209	0.000369781	5.50256e-05	0.000415675	0.897959	1		0.0409169	0.0482983	4.49797e-11	1.82485e-09	0.0540029	0.0573868	2.52398e-12	6.52796e-11	0.258696	0.932885	0.242412	0.407391	0.0463242	0.00417996	3.79174e-18	2.356e-16	0.29172	1
FBgn0000289	cg	protein_coding	2R:10061198-10070343	0.00359972	0.0162692	0.0144502	0.0862139	0.00627003	0.0202993	0.00124182	0.00709791	0.286736	0.996489	0.135327	0.31614	0.00391516	0.001003	0.000127174	0.000879173	0.417751	1		0.00123277	0.0340051	0.635587	1	0.00549624	0.0371859	0.079845	0.21937	0.297925	0.962162	0.00997437	0.0854922	0.00347296	0.0017325	0.13914	0.28879	0.620321	1
FBgn0000299	Cg25C	protein_coding	2L:5029609-5037279	0.0185136	0.0317241	2.22129e-07	5.52412e-06	0.0267684	0.0325966	1.26829e-10	2.85553e-09	0.18255	0.894328	0.854213	0.912857	0.0127942	0.00978223	4.43117e-06	4.14303e-05	0.000164282	0.0129545		0.0560235	0.0708349	2.61551e-10	9.20365e-09	0.0727985	0.0611388	9.99201e-16	4.13489e-14	0.269619	0.943355	0.31776	0.479192	0.0188399	0.0190343	1.65214e-05	0.00010835	1.05162e-06	0.000149035
FBgn0000303	Cha	protein_coding	3R:14531223-14558066	5.6488e-16	0.0560725	1	1	0.0058039	0.0564042	0.205556	0.475445	0.21421	0.931073	0.110733	0.286774	0.000448655	0.00239029	0.84614	1	0.523691	1		2.93045e-16	0.0582538	1	1	0.00428112	0.061855	0.380744	0.695891	0.380871	1	0.1348	0.291176	0.0058443	0	0.0203468	0.0586672	1	1
FBgn0000307	chif	protein_coding	2L:16342430-16352628	0.00235966	0.0165257	0.0891338	0.331703	0.00438982	0.0156455	0.00270732	0.0141315	0.325255	1	0.71054	0.810341	0.00230573	0.00107186	0.00591648	0.0263151	0.325194	1		0.0019988	0.0265658	0.345505	0.678413	0	0.0234537	1	1	0.394197	1	0.0352317	0.149017	0.00333925	0	0.0703175	0.165843	1	1
FBgn0000308	chic	protein_coding	2L:5972115-5981018	0.00345061	0.0499862	0.385998	0.850044	0.00808487	0.0397791	0.0227468	0.0856981	0.390326	1	0.0078641	0.1021	0.000339781	0.00541834	0.871097	1	0.0918552	0.768841		0.00283974	0.0376351	0.341069	0.672613	0.0149765	0.0464218	0.00078787	0.00440352	0.0253061	0.400061	0.154562	0.314614	0.00599441	0.00548774	0.0169001	0.0503138	0.0869545	0.531201
FBgn0000313	chp	protein_coding	3R:27029902-27036452	0.0129737	0.134565	0.232094	0.623021	0.0525774	0.05556	1.96687e-12	5.73999e-11	0.00551056	0.23813	3.5216e-09	6.61292e-06	0.0251827	0.007554	1.38947e-05	0.000118702	0.24577	1		0.0118581	0.0594498	0.0230905	0.0957637	0.0274273	0.0413077	1.81112e-08	2.51502e-07	0.0412935	0.497915	0.0137458	0.0972502	0.0223785	0	0.000221206	0.00111389	1	1
FBgn0000316	cin	protein_coding	X:149707-152502	0.000885781	0.0190249	0.546253	1	0.00359053	0.0207688	0.0443793	0.147156	0.244927	0.960184	0.00441674	0.0822653	0.000660828	0.00157945	0.464227	0.873722	0.245365	1		5.49918e-05	0.0528677	0.988754	1	0.003122	0.0562719	0.476071	0.813013					0.00581115	0.000248536	0.0370527	0.0972175	0.951393	1
FBgn0000317	ck	protein_coding	2L:15044963-15057862	0.00676258	0.0161976	4.51226e-05	0.000645219	0.00674291	0.019229	0.000348829	0.00233505	0.994101	1	0.245136	0.434153	0.00407339	0.00267222	0.000365874	0.00227678	0.0380508	0.492992		0.00119757	0.030638	0.610019	0.978126	0.00468002	0.0242754	0.0272795	0.0927288	0.275295	0.945647	0.014565	0.0995492	0.00536048	0.000215035	0.000788869	0.00344139	0.917595	1
FBgn0000318	cl	protein_coding	2L:5520135-5521382	0.00405455	0.0558381	0.360305	0.817172	0.00927139	0.0702811	0.114816	0.308969	0.480941	1	0.00109626	0.0478737	0.00811689	0	0.00181463	0.00948142	1	1		0.0109072	0.0503806	0.0157027	0.0701738	0.00694008	0.0753703	0.254499	0.526215	0.606334	1	0.00655367	0.0715867	0.0112332	0.00580918	0.00819332	0.0269391	0.299949	1
FBgn0000319	Chc	protein_coding	X:15722019-15729523	0.0119047	0.0356281	0.000804904	0.00804166	0.00755877	0.038492	0.0263878	0.0967381	0.392185	1	0.603377	0.731128	0.00662948	0.00308407	0.00132596	0.00718581	0.230724	1		0.012744	0.0553308	0.0104	0.0502067	0.0350985	0.0623631	4.37882e-07	4.83727e-06	0.0124097	0.274932	0.416641	0.568217	1.53321e-15	0.00709078	1	1	0.0321798	0.289618
FBgn0000320	eya	protein_coding	2L:6527447-6546976	0.0115729	0.0385875	0.00162093	0.0143573	0.0126848	0.0512819	0.00662327	0.0304132	0.856346	1	0.0544394	0.205952	0.0111004	0.000957071	9.05338e-06	7.98821e-05	0.746134	1		0.000226338	0.0402789	0.939581	1	0	0.0515463	1	1	1	1	0.0211832	0.117045	0.00270377	0	0.138598	0.287955	1	1
FBgn0000326	clt	protein_coding	2R:17504566-17506584	0.00457545	0.0969284	0.543524	1	7.11807e-19	0.0848899	1	1	0.523097	1	0.0701518	0.230778	3.81057e-16	0	1	1	1	1		0.013805	0.0739596	0.0320965	0.123647	0.00106519	0.0986399	0.884814	1	0.198106	0.881029	0.0134756	0.0966373	0.0080264	0.00460588	0.0868034	0.196914	0.497037	1
FBgn0000330	cm	protein_coding	X:6903039-6905178	0.000171824	0.0827675	0.977616	1	0	0.0964069	1	1	0.977902	1	0.15015	0.332583	0.00129591	0	0.635085	1	1	1		1.22058e-21	0.0852483	1	1	0.0103051	0.0835405	0.137088	0.33339	0.141001	0.795459	0.0830396	0.226829	0.00414569	0.00159475	0.289208	0.5107	0.794228	1
FBgn0000337	cn	protein_coding	2R:3670302-3672572	0.000223584	0.116741	0.979419	1	0.00614128	0.111089	0.478379	0.858989	0.636856	1	0.482325	0.641467	0	0.00318814	1	1	0.602881	1		0.00263697	0.105922	0.743488	1	1.09147e-17	0.101143	1	1	0.786963	1	0.471921	0.614699	0	0.00385979	1	1	0.626515	1
FBgn0000339	cni	protein_coding	2L:16309292-16310726	0.0438313	0.176958	0.00690494	0.0480236	0.0182029	0.174991	0.203436	0.471794	0.24352	0.958597	0.939727	0.97582	0.0284149	0.0024942	0.00104784	0.0058439	0.827832	1		0.00582889	0.186387	0.681473	1	0.0592271	0.20355	0.00200621	0.0101171	0.0264302	0.405671	0.550151	0.67521	0.00915334	0.0186788	0.585205	0.860282	0.479995	1
FBgn0000346	comt	protein_coding	X:13153054-13156521	0.0500154	0.0976447	2.2713e-06	4.50579e-05	0.0585396	0.0765819	7.42571e-10	1.50633e-08	0.591894	1	0.100287	0.273239	0.0384478	0.0160302	3.54571e-08	4.89826e-07	0.0127109	0.265451		0.00445592	0.0215222	0.0200016	0.0851723	0.0101755	0.0298797	0.000509943	0.00298732	0.110554	0.733719	0.0267336	0.130495	0.00540974	0.000492942	0.00328411	0.0121733	0.843273	1
FBgn0000351	cort	protein_coding	2L:6674682-6676635	0.009788	0.0935676	0.198254	0.56331	0.0230733	0.104349	0.0137374	0.056644	0.277046	0.992244	0.459888	0.624143	0.0185696	1.07716e-15	4.15906e-05	0.000322183	1	1		9.95716e-18	0.0752682	1	1	0.0112677	0.0638166	0.040616	0.128049	0.0971898	0.705172	0.0406351	0.159721	0	0.0108243	1	1	0.0500964	0.385476
FBgn0000352	cos	protein_coding	2R:3269681-3274620	0.00649326	0.0219351	0.00185087	0.0160976	0.000203486	0.0294655	0.925966	1	0.0402909	0.569247	0.0016844	0.0575089	0.00407153	0	0.000194418	0.00128933	1	1		0.00270843	0.0225422	0.146489	0.383332	0.00565382	0.0258447	0.0140816	0.0541466	0.327147	0.97997	0.353736	0.512305	0.00158028	0.00336746	0.311043	0.539192	0.135692	0.688161
FBgn0000355	Cp15	protein_coding	3L:8721581-8722166	0.0427582	0.160122	0.00397349	0.0304953	0.115963	0.215085	1.02864e-06	1.18308e-05	0.0119426	0.342619	0.0460762	0.19204	0.0130508	0.066351	0.311118	0.659563	1.94069e-05	0.002443		0	0.145387	1	1	0.00669083	0.15004	0.562549	0.907579	0.601748	1	0.356822	0.515354	0.00362944	2.95142e-05	0.613332	0.888004	0.998039	1
FBgn0000356	Cp16	protein_coding	3L:8725044-8725699	0.0223722	0.204693	0.181651	0.531843	0.137149	0.262151	1.85267e-06	2.02502e-05	0.00068967	0.07672	0.0943594	0.265074	0.0545699	0.0251718	0.00013744	0.000941334	0.12481	0.8757		1.96092e-18	0.173558	1	1	0.0138926	0.166121	0.29641	0.586222	0.394877	1	0.271576	0.437057	0	0.00432198	1	1	0.75293	1
FBgn0000357	Cp18	protein_coding	3L:8719891-8720713	0.0342138	0.0890666	0.000136999	0.00173798	0.0803227	0.188811	4.12703e-05	0.000341297	0.0372589	0.554481	5.15845e-07	0.000409819	0.0141898	0.0432386	0.132293	0.349107	0.000114038	0.00951438		0.019299	0.102342	0.0307308	0.119319	0.0097749	0.162095	0.441117	0.771656	0.543677	1	5.68604e-05	0.00729225	0.00298751	0.0271025	0.7021	0.978589	0.0147124	0.17415
FBgn0000358	Cp19	protein_coding	3L:8722965-8723704	0.0333026	0.0738935	1.6734e-05	0.000268197	0.0896565	0.152472	2.57e-07	3.32349e-06	0.00426377	0.208879	1.2534e-06	0.000784552	0.0256243	0.0358314	0.00300297	0.0147029	9.61094e-05	0.00835121		1.97401e-15	0.0836227	1	1	0.0090636	0.0927744	0.226468	0.483974	0.345236	0.992349	0.0253089	0.127086	0.00630747	0.00436004	0.251166	0.459006	0.603446	1
FBgn0000359	Cp36	protein_coding	X:8373352-8374556	0.025298	0.0553374	1.2979e-05	0.000213134	0.0414342	0.101758	6.52842e-05	0.000516556	0.19501	0.912088	4.1985e-05	0.00818152	0.0101269	0.0232287	0.0594009	0.182625	0.000221285	0.0162405		2.86788e-16	0.0831482	1	1	0.00745627	0.0708258	0.19527	0.434585	0.226413	0.904809	0.155661	0.315875	0	0	1	1	1	1
FBgn0000360	Cp38	protein_coding	X:8375870-8377344	0.0186652	0.0671209	0.00284825	0.0230208	0.050037	0.104902	8.02054e-06	7.61602e-05	0.0177524	0.40077	0.00260045	0.0693935	0.0114746	0.0227753	0.0439455	0.142453	0.000768507	0.040461		0.0058421	0.0544746	0.190749	0.457069	4.01901e-16	0.0576253	1	1	0.264431	0.93943	0.168467	0.329671	0	0.00728786	1	1	0.12483	0.658113
FBgn0000370	crc	protein_coding	2L:21310866-21319527	0.0118837	0.0230458	2.21297e-06	4.41549e-05	0.01505	0.021159	4.14128e-09	7.3932e-08	0.427279	1	0.563328	0.700022	0.0119767	0.0015124	2.72995e-12	7.33578e-11	0.317568	1		0.00415094	0.0261358	0.0617422	0.203912	0.0101277	0.0177703	3.4272e-07	3.87795e-06	0.0572637	0.575594	0.00899683	0.0815481	0.00574494	0.00581299	0.0522252	0.129629	0.144859	0.712278
FBgn0000376	crm	protein_coding	X:2628281-2632806	0.00775697	0.0292886	0.00444411	0.0334375	0.00656992	0.0232447	0.00254446	0.0133725	0.742048	1	0.118241	0.29629	0.00226322	0.00487277	0.132368	0.34925	0.0134348	0.273985		0	0.0335441	0.999999	1	2.61075e-19	0.0328224	0.999999	1	1	1	0.966729	0.991901	0.00183444	0	0.241973	0.445592	1	1
FBgn0000377	crn	protein_coding	X:2141627-2144016	0.00126437	0.0415378	0.696954	1	0.00238372	0.0369331	0.410955	0.777476	1	1	0.247174	0.436172	0.0007781	0.0010657	0.62443	1	0.681028	1		0.00130701	0.0578995	0.765136	1	0.00512178	0.0441568	0.157511	0.37022	0.502731	1	0.022746	0.12038	0.00199203	9.60502e-05	0.389357	0.638923	0.979548	1
FBgn0000382	csw	protein_coding	X:1988267-2009734	0.00153031	0.00856131	0.040022	0.18713	0.00229667	0.0107442	0.0161841	0.0649465	0.534656	1	0.124437	0.303275	0.00181467	0.000104577	0.000209155	0.00137781	0.866761	1		0.00175878	0.0115776	0.0730035	0.230569	0.00268354	0.0150707	0.0392262	0.124559	0.57618	1	0.0738478	0.213708	0.00424684	0.00043046	0.000604355	0.00272493	0.787594	1
FBgn0000384	cta	protein_coding	2L:22874548-22885683	0.0082974	0.0411241	0.0220292	0.118854	0.0025215	0.0453166	0.476708	0.857255	0.259134	0.97289	0.0156346	0.128841	0.00288008	0.00251397	0.150471	0.385273	0.390686	1		8.77441e-18	0.0904315	1	1	0	0.111868	1	1	0.854099	1	0.0417998	0.161337	0.00296518	0	0.474184	0.739752	0.999999	1
FBgn0000392	cup	protein_coding	2L:6663664-6674780	0.00094939	0.00928694	0.210978	0.586315	0.00465284	0.013983	0.000591987	0.00372871	0.0180732	0.402343	0.00544049	0.0880019	0.000699205	0.00210193	0.274299	0.603117	0.015167	0.29362		0.00741107	0.0143814	1.95995e-06	2.94451e-05	0.00866278	0.0180535	6.10544e-06	5.43813e-05	0.639651	1	0.122837	0.276593	0.0313568	0.0194671	5.53614e-09	7.69297e-08	4.37932e-06	0.000444179
FBgn0000394	cv	protein_coding	X:5584035-5587117	0.065889	0.0789608	8.1708e-11	3.72383e-09	0.0495084	0.0768366	4.26691e-08	6.3607e-07	0.289387	0.997305	0.853814	0.912573	0.0532073	0.00426884	5.73458e-16	2.81171e-14	0.420925	1		0.025218	0.0902827	0.00271686	0.0165483	0.0263837	0.108941	0.00783891	0.0328863	0.930847	1	0.202665	0.367346	0.023083	0.0103002	0.000687137	0.00303989	0.212348	0.866648
FBgn0000395	cv-2	protein_coding	2R:17242520-17266969	2.28452e-21	0.0578431	1	1	0.0136376	0.0494282	0.00301309	0.0154508	0.0197452	0.418314	0.00209271	0.0627388	0.00463023	0.00158693	0.0604683	0.184999	0.659329	1		0.00571039	0.0588335	0.232815	0.52247	0.00512967	0.0587671	0.276537	0.558773	0.930853	1	0.105741	0.255965	0.0109126	0	0.00028611	0.00140515	1	1
FBgn0000404	CycA	protein_coding	3L:11819819-11826678	0.00359445	0.0141312	0.0055032	0.0398693	0.00636049	0.0147509	2.8541e-05	0.000243021	0.185763	0.898932	0.770969	0.853002	0.00433051	0.000653751	7.68176e-07	8.29991e-06	0.496599	1		2.97496e-15	0.0641451	1	1	0.00957595	0.0681868	0.093658	0.248223	0.103452	0.717769	0.0129014	0.0952403	0.00523801	0.0202742	0.368331	0.614014	0.0105399	0.137764
FBgn0000405	CycB	protein_coding	2R:18691026-18694453	0.00664772	0.0160882	6.04387e-05	0.000838723	0.0149077	0.0178927	7.64617e-11	1.77163e-09	0.0075732	0.27917	0.472435	0.633391	0.0074589	0.00333192	5.3257e-08	7.091e-07	0.00879823	0.214675		0.00699319	0.0620924	0.170042	0.421532	0.0192461	0.060935	0.000957642	0.00521986	0.121245	0.760667	0.898319	0.942121	0.0110541	0.0126982	0.0689704	0.163205	0.122823	0.651458
FBgn0000406	Cyt-b5-r	protein_coding	2L:16788774-16790721	0.0591087	0.0693184	3.72853e-11	1.78995e-09	0.0607025	0.0584074	1.13465e-13	3.97915e-12	0.911829	1	0.24614	0.435077	0.0382353	0.0217738	4.13833e-09	6.6765e-08	3.12928e-05	0.00351891		0.0733199	0.103547	4.57173e-09	1.27485e-07	0.126178	0.132606	1.56986e-12	4.22941e-11	0.0335585	0.453676	0.0938722	0.241166	0.0610898	0.0171777	7.41208e-10	1.2084e-08	0.0560534	0.413919
FBgn0000409	Cyt-c-p	protein_coding	2L:16719932-16722644	0.0269021	0.0724388	0.000182296	0.00223707	0.0319386	0.0620921	2.24653e-06	2.41345e-05	0.634243	1	0.296517	0.4825	0.0117842	0.0175985	0.0108114	0.0440959	0.000814607	0.0420325		0.0232524	0.0562185	4.9956e-05	0.000521777	0.0473836	0.0718458	1.86297e-08	2.57665e-07	0.0276075	0.414876	0.0962351	0.243931	0.0176119	0.00415909	7.55695e-12	1.78088e-10	0.056338	0.414689
FBgn0000411	D	protein_coding	3L:14168710-14171720	1.04014e-17	0.0637087	1	1	0.000939528	0.0614655	0.838741	1	0.798875	1	0.817473	0.887321	0.00286099	0	0.145193	0.374458	1	1		0.00639339	0.0691757	0.252209	0.551342	0.0156839	0.057218	0.00321882	0.0153035	0.237193	0.911119	0.198315	0.362053	0.000486891	0.00976775	0.895569	1	0.0826561	0.517783
FBgn0000412	D1	protein_coding	3R:5063805-5066376	1.43047e-05	0.0205508	0.992489	1	0.00207576	0.0230604	0.261778	0.56794	0.389974	1	0.0264939	0.153961	0.00148881	0	0.0613881	0.187394	1	1		0.00315714	0.0342393	0.251238	0.549975	0.00288569	0.0423789	0.390208	0.708166	1	1	0.0674954	0.204647	0.00455903	0.00289086	0.0379862	0.0992954	0.339821	1
FBgn0000413	da	protein_coding	2L:10388105-10393228	0.00078661	0.00921564	0.28772	0.712576	0.00213293	0.00896222	0.00860211	0.0380964	0.226643	0.940257	0.850119	0.910178	0.000949583	0.000507403	0.0321675	0.110086	0.40827	1		5.81798e-16	0.0148556	0.999999	1	0	0.0118392	1	1	0.927553	1	0.0299037	0.13807	0.00134095	0	0.0637377	0.153117	1	1
FBgn0000414	Dab	protein_coding	3L:16705226-16717675	0.00202513	0.0149693	0.105748	0.37279	0.00558203	0.0174539	0.000858132	0.00513168	0.0953827	0.755131	0.298004	0.483548	0.00244764	0.0013589	0.00498504	0.0227062	0.222009	1		0.00269251	0.0200392	0.106842	0.306188	0.00790541	0.0205212	0.000121786	0.000822146	0.055375	0.567436	0.871931	0.922561	0.00852347	1.01076e-16	2.95636e-05	0.000183418	1	1
FBgn0000416	Sap-r	protein_coding	3R:26709186-26714784	0.0073806	0.0646723	0.167843	0.503203	0.0127058	0.0627015	0.0219776	0.0833465	0.4958	1	0.83422	0.898706	0.00862899	0.00138779	0.00497537	0.0226752	0.740241	1		0.0230526	0.057327	7.31874e-05	0.000729441	0.058583	0.0881134	1.58332e-08	2.22105e-07	0.00462375	0.161243	0.00365763	0.0575308	0.00218078	0.00639919	0.323738	0.556259	0.0372225	0.319573
FBgn0000422	Ddc	protein_coding	2L:19116483-19120306	0.0430556	0.098353	2.61938e-05	0.00039808	0.0550668	0.0839152	2.06074e-08	3.24743e-07	0.440512	1	0.282469	0.470691	0.0306182	0.0184618	7.20883e-06	6.46825e-05	0.00702781	0.186951		0.0365055	0.0565113	3.00134e-08	6.9302e-07	0.0721383	0.0612078	1.44329e-15	5.82127e-14	0.00597968	0.187073	0.587959	0.705906	0.0347494	0.00614748	1.17499e-12	3.20735e-11	0.13929	0.698342
FBgn0000426	SmF	protein_coding	2R:8071349-8071815	0.0162906	0.149	0.182737	0.534227	0.0219373	0.130846	0.0532751	0.16977	0.738008	1	0.0136517	0.12406	0.009168	0.00982356	0.164386	0.412129	0.307087	1		0.00373054	0.203585	0.80723	1	0.0107175	0.175439	0.43451	0.764298	0.734146	1	0.187502	0.350779	0.00513754	0.0139219	0.587379	0.862476	0.342939	1
FBgn0000427	dec-1	protein_coding	X:7761194-7767255	0.0633085	0.0871343	2.40007e-09	8.31823e-08	0.0839171	0.136286	9.61095e-08	1.35003e-06	0.326828	1	0.00257802	0.0690682	0.0279774	0.0454363	0.00331655	0.0160071	2.51443e-06	0.000477303		5.14847e-19	0.0432835	1	1	0.00895392	0.0784882	0.163709	0.380382	0.163641	0.830291	1.67434e-06	0.000897712	0	0	1	1	1	1
FBgn0000439	Dfd	protein_coding	3R:2617558-2628150	0	0.022087	1	1	3.64317e-16	0.0253372	1	1	1	1	0.208808	0.39698	0	5.63495e-16	1	1	1	1		0.000968393	0.0241762	0.601885	0.971192	0.000570888	0.0307987	0.80513	1	1	1	0.0342061	0.146685	0.00125227	0	0.432072	0.691479	1	1
FBgn0000442	Pkg21D	protein_coding	2L:786153-790798	0.00357019	0.0509246	0.375428	0.836435	0	0.058694	1	1	0.373141	1	0.25538	0.444	0.000177053	0	0.91771	1	1	1		0.0139149	0.0555887	0.00606401	0.0321554	0.00968204	0.0597081	0.0571472	0.167911	0.564719	1	0.627229	0.737866	0.0114991	0.0022353	0.00180484	0.00718015	0.643108	1
FBgn0000447	Dhod	protein_coding	3R:4477113-4478638	0.0131285	0.0569887	0.0107497	0.0685613	0.0156468	0.048996	0.000886486	0.00527684	0.72754	1	0.306199	0.491213	0.00719449	0.00720156	0.0167736	0.0642114	0.0577327	0.613217		4.48417e-16	0.0475022	1	1	0.00492487	0.0419	0.157749	0.370402	0.21696	0.898082	0.15566	0.315875	0.00770393	0.00827867	0.347852	0.588233	0.511339	1
FBgn0000448	Hr46	protein_coding	2R:6091500-6124853	0.00355595	0.0276611	0.124083	0.413165	0.00321293	0.0217383	0.0821489	0.238795	0.908533	1	0.103758	0.277648	0.000274391	0.00311077	0.814771	1	0.0774154	0.710334		0.00530093	0.0265454	0.0241465	0.0992877	0.0024599	0.0320944	0.333553	0.638086	0.418861	1	0.00998785	0.085553	0.00251821	0	0.0675949	0.16063	1	1
FBgn0000449	dib	protein_coding	3L:4062292-4064551	3.13794e-15	0.0709632	1	1	0.00233076	0.0680113	0.657155	1	0.660775	1	0.65259	0.768253	0.00339304	0	0.124731	0.33245	0.999999	1		5.32535e-16	0.0731724	1	1	0.000130301	0.0707601	0.980256	1	0.922248	1	0.761358	0.841011	7.65025e-05	2.67072e-11	0.978418	1	1	1
FBgn0000454	Dip-B	protein_coding	3R:9608010-9611398	0.0211013	0.0313062	1.94802e-08	5.77455e-07	0.0417721	0.0414457	2.7478e-13	9.12597e-12	0.00762258	0.27917	0.0585172	0.212292	0.019	0.012376	7.38362e-08	9.57834e-07	3.89275e-05	0.00421701		0.0136399	0.054797	0.0062995	0.0331999	0.0434328	0.0647108	1.2566e-08	1.79313e-07	0.00186338	0.0945806	0.258912	0.423749	0.0165294	0.00830009	5.61342e-06	4.12748e-05	0.0267219	0.255707
FBgn0000455	Dip-C	protein_coding	3R:8237531-8239481	0.0550323	0.080417	9.38399e-09	2.94634e-07	0.0832891	0.0668005	2.22045e-16	1.06105e-14	0.0884864	0.740104	0.209328	0.397415	0.0702709	0	2.60176e-25	4.0476e-23	1	1		0.0557308	0.107456	1.76315e-06	2.66676e-05	0.136191	0.100755	0	0	0.000420388	0.0379047	0.662138	0.765413	0.053903	0.00608057	1.38286e-13	4.43608e-12	0.328119	1
FBgn0000459	disco	protein_coding	X:16104631-16110783	0.00108916	0.0229703	0.539103	1	0.00240235	0.0235571	0.208745	0.480438	0.617635	1	0.115296	0.292755	0.00109507	0.000649312	0.268117	0.594228	0.670374	1		1.06403e-15	0.0258745	1	1	0.0017159	0.0275772	0.426814	0.754693	0.42693	1	0.153613	0.313799	0.00170154	2.71316e-15	0.149354	0.305213	1	1
FBgn0000463	Dl	protein_coding	3R:15128453-15151939	0.00325356	0.0301375	0.194269	0.555734	0.00484676	0.0337205	0.0874906	0.251217	0.676743	1	0.0107583	0.11487	0.000951329	0.00310501	0.52101	0.940025	0.164293	0.979601		0.00712248	0.0482558	0.0827701	0.25338	0.00709343	0.0558773	0.125779	0.311712	0.995888	1	0.00875404	0.0806802	0.00356316	0.00393112	0.240741	0.443757	0.385013	1
FBgn0000464	Lar	protein_coding	2L:19586623-19732069	0.0116752	0.0303477	0.000130128	0.00166202	0.0132887	0.0330215	6.98089e-05	0.000546713	0.736943	1	0.567225	0.702645	0.0100836	0.00239973	6.96587e-07	7.56195e-06	0.268069	1		0	0.0280466	1	1	0.00982705	0.0267677	0.000206135	0.001316	0.00191859	0.0955308	0.71323	0.805578	0.00676731	8.10261e-16	0.00161084	0.00649072	1	1
FBgn0000473	Cyp6a2	protein_coding	2R:2667254-2668996	0.436777	0.232865	0	0	0.573087	0.214057	0	0	0.140987	0.847732	0.568916	0.703666	0.494182	0.011813	2.05801e-42	2.6614e-39	0.430391	1		0.788545	0.382139	0	0	1.12224	0.29674	0	0	0.0471291	0.526581	0.0869558	0.232205	1.34642	0.0579579	7.049e-68	7.29254e-64	9.75393e-05	0.00461828
FBgn0000477	DNaseII	protein_coding	3R:13845097-13846883	0.0797256	0.122763	4.49571e-08	1.25704e-06	0.136233	0.0986252	0	0	0.0272221	0.48266	0.139615	0.321459	0.0942228	0.0146522	1.2984e-17	8.04349e-16	0.0624199	0.638245		0.0597438	0.086561	6.94737e-09	1.86686e-07	0.105745	0.0872957	5.55112e-16	2.39787e-14	0.0187514	0.34234	0.954252	0.983056	0.119847	0.011597	1.05635e-21	9.67124e-20	0.159331	0.752677
FBgn0000479	dnc	protein_coding	X:3070473-3237800	0.000172227	0.0617067	0.970131	1	0.00863681	0.0508739	0.0485304	0.157884	0.187528	0.900834	0.0450877	0.190612	0	0.00442498	1	1	0.163857	0.978822		0.00759673	0.0351201	0.01523	0.0685487	0.0101845	0.0471914	0.0157894	0.0596601	0.629764	1	0.0455109	0.168256	0.0123629	0.00258354	0.00036446	0.00173877	0.551344	1
FBgn0000482	dor	protein_coding	X:1559085-1562484	0	0.0457333	1	1	0.00201703	0.0415961	0.532715	0.918917	0.499317	1	0.439709	0.606532	0	0.00043695	1	1	0.852464	1		0	0.0418974	1	1	0	0.0439586	1	1	1	1	0.738318	0.823464	0.00197712	0	0.220836	0.414564	0.999999	1
FBgn0000489	Pka-C3	protein_coding	3L:15918905-15947897	0.0234121	0.103005	0.0115868	0.0725676	0.023008	0.105068	0.014583	0.0594907	0.976228	1	0.893161	0.940946	0.0132854	0.00995867	0.016365	0.0627867	0.167936	0.990716		0.00787222	0.0219247	0.000267381	0.00227292	0.0150111	0.0236713	4.2078e-08	5.49991e-07	0.0571609	0.575594	0.602791	0.718176	0.00852258	0.0035731	0.00229018	0.00885722	0.310219	1
FBgn0000490	dpp	protein_coding	2L:2428372-2459823	0.00312825	0.0416093	0.342416	0.792132	0	0.0382935	0.999999	1	0.357452	1	0.0782278	0.242696	0.00198452	0	0.141056	0.36638	1	1		0.00459147	0.0309746	0.0789981	0.244733	0.00588462	0.033016	0.0417727	0.130977	0.743781	1	0.665723	0.768353	0.005914	0.00327377	0.0094944	0.0305995	0.274248	0.977512
FBgn0000492	Dr	protein_coding	3R:25382108-25390966	3.09632e-15	0.0785669	1	1	0.000790029	0.0754691	0.88992	1	0.97729	1	0.790383	0.867085	0.00163725	0	0.491247	0.905773	1	1		0.000734899	0.0947733	0.916991	1	0.00763872	0.0878376	0.27753	0.560042	0.489823	1	0.27594	0.440957	0	0.00430658	1	1	0.474213	1
FBgn0000497	ds	protein_coding	2L:640013-714983	0.00473308	0.0190609	0.00651106	0.0457765	0.00170444	0.0268084	0.420747	0.788915	0.276189	0.991699	0.000880918	0.0438464	0.00137208	0.00186264	0.206264	0.488699	0.236135	1		0.000681687	0.0318276	0.776445	1	0.00647341	0.0372279	0.0433107	0.134941	1	1	1	1	0.00806974	1.10674e-14	0.000210193	0.00106439	1	1
FBgn0000499	dsh	protein_coding	X:11249914-11252757	5.02543e-21	0.0197588	0.999999	1	0.00031686	0.0187524	0.821841	1	0.868503	1	0.721176	0.817402	0	0	1	1	1	1		0.00401373	0.0176069	0.0110578	0.0528708	0.00385994	0.0188478	0.0204662	0.073839	0.947887	1	0.643793	0.751274	0.00217781	0.00642544	0.147728	0.302727	0.000527272	0.0162833
FBgn0000500	Dsk	protein_coding	3R:15414-15982	0.0130794	0.138855	0.244828	0.645499	0.0374987	0.123512	0.0016407	0.00911106	0.143654	0.849951	0.429574	0.597921	0.0185699	0.00640719	0.00538046	0.0242173	0.471298	1		0.000418644	0.223189	0.979898	1	0.0373919	0.189581	0.0256353	0.0883738	0.119296	0.757912	0.0253675	0.127208	1.12638e-16	0.0233743	1	1	0.10336	0.589314
FBgn0000504	dsx	protein_coding	3R:3750045-3793130	0.00431334	0.0246352	0.0421857	0.194186	0.0030199	0.0273598	0.177389	0.427631	0.67886	1	0.0130538	0.122977	0.00473753	0	2.20147e-05	0.000180613	1	1		0.00202463	0.0241767	0.295777	0.613892	0.00595347	0.0244429	0.00750388	0.0316346	0.188959	0.867132	0.940824	0.973058	0.00707496	0.00109968	0.000177075	0.000912768	0.639014	1
FBgn0000520	dwg	protein_coding	X:2621731-2624075	0.00038731	0.0527181	0.922057	1	0.00972287	0.0410184	0.00913427	0.0400503	0.089316	0.740332	0.00816301	0.103569	0.000124488	0.00495136	0.952935	1	0.132192	0.894438		0.00157078	0.0339708	0.549366	0.915655	1.45776e-05	0.0439507	0.996412	1	1	1	0.0415806	0.161022	0.00357464	0.000531383	0.115037	0.247657	0.877505	1
FBgn0000524	dx	protein_coding	X:6428032-6432608	0.00444115	0.0180325	0.00690803	0.0480289	0.00394567	0.0158232	0.00671649	0.0308071	0.826626	1	0.376598	0.552447	0.0011808	0.00301056	0.206465	0.488952	0.016157	0.30642		0.00444645	0.0282259	0.0645505	0.210399	0.005528	0.0286406	0.0274021	0.0930629	0.759629	1	0.92115	0.95881	7.12377e-15	0.00418706	1	1	0.1132	0.623397
FBgn0000527	e	protein_coding	3R:17055561-17062899	0.00272531	0.0497543	0.488167	0.97309	0.00881936	0.0544201	0.0578274	0.18096	0.319978	1	0.00711345	0.0989465	7.19454e-05	0.00573607	0.975867	1	0.120002	0.86391		0.0139379	0.0733207	0.0294724	0.115451	0.0245361	0.085466	0.00224162	0.0111413	0.314258	0.96932	0.298509	0.461679	0.0230398	0.00397751	1.51594e-05	0.000100597	0.521614	1
FBgn0000529	bsh	protein_coding	2L:19765776-19769067	7.39667e-21	0.0498611	1	1	0.000420569	0.0551666	0.918614	1	1	1	0.30768	0.492403	0	8.46387e-15	0.999999	1	1	1		4.98264e-16	0.0474236	0.999999	1	0.00344999	0.0571148	0.439303	0.769569	1	1	0.0194341	0.112827	0.0015047	0	0.386764	0.635828	1	1
FBgn0000533	ea	protein_coding	3R:11154451-11156130	0.0115201	0.0675813	0.0474066	0.211581	0.0131136	0.0848318	0.0720961	0.215569	0.866191	1	0.124599	0.303468	0.00701848	0.00525494	0.0594313	0.182684	0.314312	1		0.000566537	0.115644	0.947416	1	4.12158e-15	0.107072	0.999999	1	1	1	0.451804	0.598271	0.0102502	0	0.0246883	0.0690959	1	1
FBgn0000536	eas	protein_coding	X:16172361-16179651	0.0156832	0.0391231	7.66825e-05	0.00104591	0.0252874	0.0425384	1.6444e-07	2.20936e-06	0.154644	0.860428	0.570705	0.704896	0.011778	0.00873951	7.10091e-05	0.000521565	0.00455599	0.142184		0.0174272	0.0528365	0.00065793	0.00495747	0.0410681	0.0509912	1.65822e-10	3.171e-09	0.00819142	0.220566	0.80939	0.875337	0.00994844	0.00115885	0.00090184	0.00386735	0.766644	1
FBgn0000541	E(bx)	protein_coding	3L:233926-246912	0.000705634	0.0107942	0.404874	0.874177	0.00302893	0.00890522	0.000561877	0.00356074	0.0618477	0.670355	0.193683	0.382083	0.000820909	0.00103045	0.101375	0.282118	0.136076	0.908136		0.00127875	0.0177765	0.362153	0.699133	0.00150649	0.0209935	0.363704	0.675227	0.918133	1	0.040769	0.159974	0	0.00310736	1	1	0.268859	0.968819
FBgn0000542	ec	protein_coding	X:3705731-3751654	0.00332299	0.0183715	0.0420311	0.193732	0.00348951	0.0252835	0.100067	0.27803	0.950734	1	0.0319376	0.165061	0.00413289	0	3.91927e-05	0.000305323	1	1		0.0028353	0.0200378	0.0914561	0.273854	0.00515073	0.0177049	0.00208156	0.0104574	0.340447	0.988656	0.401293	0.553973	0.00454037	0	2.51565e-05	0.000158019	0.999999	1
FBgn0000543	ecd	protein_coding	3L:2263581-2265857	0.00712723	0.0536338	0.112049	0.387239	0.0040826	0.0647064	0.42204	0.790574	0.655562	1	0.032253	0.165663	0.00547959	0.0001212	0.0344849	0.116532	0.97458	1		0	0.0575531	1	1	0.00912881	0.0609497	0.0769035	0.213127	0.076158	0.645469	0.00989642	0.0852411	0.00376611	0.00079853	0.209333	0.398024	0.863847	1
FBgn0000546	EcR	protein_coding	2R:1975378-2056592	0.00379271	0.022689	0.0523814	0.227742	0.0133027	0.0215115	7.12109e-08	1.01686e-06	0.00394824	0.200874	0.71812	0.815435	0.00903933	0	1.3503e-11	3.24119e-10	1	1		0.00538734	0.0359506	0.0759585	0.237446	0.00787089	0.0343956	0.0109699	0.0437	0.574289	1	0.764017	0.842839	0.00213061	0.00699001	0.331868	0.566792	0.0198519	0.211661
FBgn0000547	ed	protein_coding	2L:4031377-4115749	0.00415345	0.0165053	0.00586514	0.0421227	0.0122003	0.0176137	6.51767e-09	1.12757e-07	0.00331922	0.183641	0.659342	0.773026	0.00758375	0.000597671	9.01953e-11	1.90432e-09	0.595342	1		0.0132377	0.0496734	0.00388604	0.0222793	0.0180745	0.054401	0.000588578	0.0034008	0.505061	1	0.536948	0.66454	0.00933491	0.000293572	1.20226e-06	1.03048e-05	0.894412	1
FBgn0000551	Edg78E	protein_coding	3L:21289863-21290903	0.00384713	0.100949	0.619496	1	0.00616478	0.0901167	0.385973	0.745465	0.831482	1	0.198393	0.386532	0	0.00500631	1	1	0.340616	1		0.00357068	0.0975136	0.633281	1	0	0.120045	0.999999	1	1	1	0.0992304	0.247962	0.000528521	0.00020976	0.90847	1	0.978886	1
FBgn0000552	Edg84A	protein_coding	3R:2510173-2510855	8.12442e-16	0.130454	1	1	0.00663543	0.128855	0.508305	0.8916	0.504269	1	0.451822	0.616965	0.00165297	0	0.68343	1	0.999999	1		0.00832055	0.0817938	0.210175	0.487143	2.3408e-16	0.105435	1	1	1	1	0.131566	0.287564	0	0.00711655	1	1	0.3043	1
FBgn0000556	Ef1alpha48D	protein_coding	2R:7778640-7783267	0.00303644	0.0152042	0.0232699	0.124092	0.00394882	0.0173021	0.0113146	0.0479831	0.664346	1	0.381202	0.556977	0.00174738	0.0017433	0.0413858	0.135321	0.126098	0.880262		0.00944201	0.0143227	1.88878e-08	4.61947e-07	0.0105871	0.0198552	1.37338e-06	1.3855e-05	0.706763	1	0.0271719	0.131602	0.00923712	0.00140596	7.58227e-08	8.42561e-07	0.43504	1
FBgn0000557	Ef1alpha100E	protein_coding	3R:27564190-27569028	0.00796199	0.0322326	0.0067101	0.0469049	0.0179852	0.0206386	3.6294e-11	8.85564e-10	0.0221193	0.44017	0.00269278	0.0703548	0.00995622	0.00296168	9.1193e-08	1.16762e-06	0.112028	0.835609		0.00968859	0.0135625	3.28301e-09	9.36948e-08	0.018446	0.0160402	3.88578e-15	1.48341e-13	0.00830874	0.221939	0.255233	0.419858	0.0157256	0.00240831	7.86701e-10	1.27368e-08	0.329604	1
FBgn0000559	EF2	protein_coding	2L:21677913-21682164	0.00358107	0.0452361	0.322231	0.763458	0.0108528	0.0465685	0.00975578	0.0424158	0.194976	0.912088	0.844079	0.905729	0.00697815	0.000199891	0.00155831	0.00828229	0.946344	1		0.0151807	0.0273315	6.44683e-07	1.08184e-05	0.0326686	0.052586	6.73254e-08	8.56195e-07	0.0148555	0.303144	1.10189e-05	0.00302979	0.00321641	0.00325468	0.105857	0.23185	0.246148	0.92822
FBgn0000560	eg	protein_coding	3L:21801803-21810700	0.00418194	0.0348124	0.148328	0.465219	0.0133418	0.0305879	2.49239e-05	0.000215055	0.0385726	0.560397	0.381322	0.556977	1.08726e-15	0.00879477	1	1	0.000497235	0.0302597		6.23045e-16	0.0594608	1	1	0.00418409	0.0618031	0.390151	0.708123	0.398691	1	0.191623	0.354568	0.00575208	2.24029e-16	0.0183496	0.0538999	1	1
FBgn0000562	egl	protein_coding	2R:19622427-19634352	0.00435218	0.0175393	0.00647139	0.0455906	0.0070764	0.0204995	0.000437271	0.00285232	0.306378	1	0.290949	0.47827	0.00252628	0.00318257	0.0246024	0.0885457	0.0227429	0.368498		0.0061747	0.0282187	0.0140545	0.0641663	0.0130087	0.031792	6.1121e-05	0.000441724	0.108492	0.731119	0.418575	0.570073	0.0112033	0.00141002	6.31707e-08	7.15025e-07	0.519361	1
FBgn0000564	Eh	protein_coding	3R:13272364-13274580	4.8877e-19	0.173771	1	1	2.92178e-17	0.210909	1	1	1	1	0.0662283	0.223897	0.00139067	0	0.812124	1	1	1		0	0.236519	1	1	0.0336733	0.243551	0.0981747	0.257653	0.169109	0.838783	0.0249542	0.126284	0	0.00725808	1	1	0.586632	1
FBgn0000565	Eip71CD	protein_coding	3L:15504152-15506302	0.0248441	0.0573372	2.68932e-05	0.000407355	0.0352329	0.0748771	9.39934e-06	8.78815e-05	0.326025	1	0.0710072	0.232212	0.0244299	0.00556041	5.14671e-08	6.88369e-07	0.222306	1		0.0708066	0.0891648	5.06288e-10	1.6761e-08	0.0765134	0.0764589	3.58269e-13	1.0601e-11	0.754255	1	0.298882	0.461994	0.0649363	0.0190146	2.84198e-12	7.18867e-11	0.0100348	0.133829
FBgn0000566	Eip55E	protein_coding	2R:14515423-14516900	0.0100853	0.0381821	0.00444804	0.0334494	0.0209061	0.0435718	7.04323e-06	6.76562e-05	0.0773701	0.719692	0.372061	0.547964	0.00862248	0.00689905	0.00100306	0.00562904	0.0213329	0.355765		0.0530343	0.0849662	5.80453e-08	1.24716e-06	0.0804054	0.0966736	6.9635e-11	1.41813e-09	0.124114	0.764532	0.38083	0.535433	0.0804655	0.0240241	1.75955e-11	3.90631e-10	0.0154566	0.180047
FBgn0000567	Eip74EF	protein_coding	3L:17551772-17612425	0.00395442	0.0312094	0.127904	0.421144	0.00699257	0.0259441	0.00364356	0.0182496	0.400872	1	0.210889	0.398839	0.00572506	0	4.4739e-05	0.000344509	1	1		0.00239092	0.0313689	0.336259	0.666687	0.00708315	0.028822	0.00686638	0.0293296	0.200265	0.883586	0.565147	0.687473	0.00432114	0.00148543	0.0116287	0.0364511	0.522018	1
FBgn0000568	Eip75B	protein_coding	3L:17944053-18057796	0.00631252	0.0434176	0.0845117	0.319268	0.0183409	0.0279776	2.51083e-08	3.88844e-07	0.0212574	0.431753	0.00303347	0.0739764	0.0138098	0	6.74084e-12	1.70299e-10	0.999999	1		0.00236281	0.0210126	0.169556	0.420658	0.00666474	0.0220953	0.00152834	0.0079156	0.120135	0.759216	0.73325	0.820026	0.00330772	0.00401945	0.0334504	0.0893638	0.0432315	0.351475
FBgn0000575	emc	protein_coding	3L:749400-753492	0.00305901	0.0175267	0.043299	0.197854	0.00687407	0.0150818	1.92584e-05	0.000169998	0.0970522	0.75936	0.310897	0.495532	0.00393672	0.00101923	3.3318e-05	0.000262622	0.356672	1		0.0079724	0.0227995	0.000349429	0.00285885	0.00722355	0.0206148	0.000354573	0.00214768	0.813077	1	0.494245	0.631235	0.00866746	0.00352352	1.32008e-05	8.87672e-05	0.104192	0.592217
FBgn0000576	ems	protein_coding	3R:9727575-9730342	0	0.0416853	1	1	3.16103e-18	0.0385641	1	1	1	1	0.517591	0.666901	0	0	1	1	1	1		0.00389122	0.0296267	0.114098	0.320745	4.28102e-16	0.0433469	1	1	0.269168	0.943355	0.00361907	0.0571924	0	0	1	1	1	1
FBgn0000577	en	protein_coding	2R:7411511-7415715	0.000818002	0.029648	0.715749	1	0.000814376	0.0316592	0.735699	1	1	1	0.431542	0.599296	0.00170859	0	0.0966679	0.271834	1	1		0.009195	0.0292029	0.000989857	0.00699015	0.000594579	0.0454691	0.861058	1	0.0548858	0.564946	0.000189333	0.0141643	0.0051231	0.00172991	0.0107287	0.0340105	0.525498	1
FBgn0000578	ena	protein_coding	2R:15029137-15051210	0.00496757	0.0144199	0.000470073	0.00508697	0.00157054	0.0200462	0.325406	0.660743	0.120499	0.813668	0.0262219	0.153466	0.00183191	0.00142167	0.0360552	0.120832	0.231278	1		0.00276071	0.026049	0.196489	0.466715	0.00670852	0.0228403	0.00181071	0.00920976	0.202247	0.885838	0.373025	0.529328	0.00114722	0.00127678	0.404316	0.657578	0.5502	1
FBgn0000579	Eno	protein_coding	2L:1724768-1729636	0.0220031	0.141415	0.066749	0.271124	0.098843	0.107054	4.59688e-12	1.28359e-10	0.000129484	0.0262217	0.0596567	0.214398	0.0286723	0.0315821	0.00139674	0.00751819	0.00112749	0.0536298		0.0299867	0.108951	0.00309278	0.018479	0.131414	0.148985	1.39871e-11	3.19083e-10	9.24881e-06	0.00308015	0.033976	0.146207	0.00684427	0.0111505	0.013764	0.042185	0.000359318	0.0122684
FBgn0000581	E(Pc)	protein_coding	2R:7339548-7352775	0.00069042	0.0127737	0.491063	0.97612	0.00530567	0.0122949	5.97807e-05	0.00047776	0.00620177	0.25267	0.798057	0.872436	0.00146534	0.00146051	0.0307885	0.106104	0.106805	0.821552		6.99965e-20	0.0127809	1	1	0.0016229	0.0110114	0.0819689	0.223986	0.167638	0.835627	0.081389	0.224531	0.000164213	1.86397e-16	0.827885	1	1	1
FBgn0000588	esc	protein_coding	2L:11827204-11829405	0.00822122	0.0504343	0.0567539	0.241452	0.0119263	0.0459024	0.00474594	0.0228794	0.548999	1	0.523307	0.670477	0.00817652	0.00191669	0.00107886	0.0059975	0.548543	1		0	0.0920854	1	1	0.0107758	0.0945288	0.16397	0.380861	0.167427	0.835627	0.0596798	0.192904	0.00122288	0	0.617323	0.892033	1	1
FBgn0000591	E(spl)m8-HLH	protein_coding	3R:21865962-21866730	3.29746e-19	0.128596	0.999999	1	0.000134389	0.157544	0.990893	1	1	1	0.0531756	0.204346	0	0	1	1	1	1		0.000807642	0.0832449	0.896297	1	0	0.108298	1	1	0.905765	1	0.0153994	0.101847	0.00108018	0.00464162	0.817244	1	0.541452	1
FBgn0000592	Est-6	protein_coding	3L:12181918-12183805	0.0843006	0.0821549	2.62013e-13	1.78921e-11	0.127842	0.0652045	0	0	0.0462334	0.604429	0.118465	0.296499	0.079095	0.0270987	3.22701e-16	1.62458e-14	1.04821e-05	0.00154918		0.084229	0.0612975	0	0	0.157768	0.056429	0	0	0.00101532	0.0635282	0.574738	0.695896	0.0803849	0.0389725	1.09843e-12	3.03036e-11	3.49846e-07	6.24022e-05
FBgn0000594	Est-P	protein_coding	3L:12183833-12185628	0.00770121	0.147486	0.500974	0.986923	0.0232112	0.108108	0.0158218	0.0638043	0.305098	1	0.00294317	0.0729788	0.00628738	0.00914135	0.285836	0.620827	0.294351	1		0.00532492	0.128474	0.591904	0.960913	0.0336581	0.110709	0.00137517	0.00720895	0.0634736	0.60536	0.39097	0.544647	0.0241349	0.00196295	0.000790372	0.00344576	0.834662	1
FBgn0000606	eve	protein_coding	2R:5866824-5868300	0	0.0603351	1	1	0.00198354	0.0702149	0.711543	1	0.78441	1	0.0836244	0.249725	0	3.40104e-18	1	1	1	1		0.00782411	0.0316216	0.00660929	0.0345161	0	0.0523342	0.999999	1	0.0654797	0.613164	0.000123618	0.0114056	0	0.00316465	1	1	0.300608	1
FBgn0000611	exd	protein_coding	X:15886501-15890542	0.00290847	0.0157443	0.0338902	0.165188	0.000906627	0.0267494	0.657777	1	0.420235	1	1.41914e-05	0.00408014	0.00241765	1.39839e-16	0.0043718	0.0203457	0.999999	1		0.0065712	0.0353526	0.0325571	0.125072	0.01553	0.0375844	5.24421e-05	0.000385463	0.0783584	0.650736	0.677798	0.777639	0.000127928	0.00382953	0.941965	1	0.163337	0.760317
FBgn0000615	exu	protein_coding	2R:16554932-16558588	0.0108216	0.0229144	7.91527e-06	0.00013751	0.0166033	0.0229617	2.54592e-09	4.73294e-08	0.156502	0.862804	0.988861	1	0.00942579	0.00426635	1.57009e-07	1.92685e-06	0.0123642	0.26199		0.0152014	0.0209445	2.1469e-09	6.36411e-08	0.0206483	0.0218329	2.16904e-12	5.72826e-11	0.240582	0.913533	1	1	0.0354036	0.0140907	6.12457e-11	1.22913e-09	0.00115082	0.0288277
FBgn0000617	e(y)1	protein_coding	X:17736194-17737381	0	0.0592318	1	1	0	0.0478723	1	1	0.914995	1	0.0418877	0.184013	0.000770612	1.55659e-17	0.637912	1	0.999999	1		0.00582759	0.0546665	0.190739	0.457069	0.000452998	0.061614	0.921147	1					0.00171067	0	0.540483	0.812342	1	1
FBgn0000618	e(y)2	protein_coding	X:11470151-11470653	6.24002e-19	0.269177	1	1	0.0454849	0.262616	0.0446212	0.147721	0.0501005	0.621255	0.018153	0.135124	0	0.0202235	1	1	0.180092	1		0	0.196926	1	1	0	0.206468	1	1	0.951157	1	0.667283	0.769638	0.00449692	5.55529e-16	0.571582	0.846692	1	1
FBgn0000625	eyg	protein_coding	3L:12455637-12461121	0.00253339	0.0409672	0.430887	0.906321	0	0.0451617	1	1	0.428419	1	0.390116	0.563711	0	0	1	1	1	1		0.00119086	0.0328503	0.635139	1	0.00211616	0.0321863	0.402717	0.723883	0.795588	1	0.334742	0.495005	0.00228033	0	0.147624	0.302623	1	1
FBgn0000629	E(z)	protein_coding	3L:10627675-10631230	0.0110123	0.0698886	0.0645314	0.264662	0.0100804	0.0647215	0.069409	0.209625	0.910171	1	0.603487	0.731133	0.00834836	0.00230219	0.0105573	0.0432231	0.603812	1		9.02863e-20	0.0973059	1	1	0.0122793	0.105603	0.157858	0.370449	0.190057	0.869553	0.0207811	0.116252	0	0.00740859	0.999999	1	0.273575	0.976965
FBgn0000633	fas	protein_coding	2R:9510549-9636872	0.00370418	0.0286837	0.119865	0.404094	0.000929359	0.0330422	0.712013	1	0.425387	1	0.096196	0.267757	0.00240673	0	0.0621913	0.189347	1	1		0.00499308	0.031958	0.0666934	0.215348	0.00775805	0.0300754	0.00493568	0.0221705	0.485694	1	0.68033	0.779981	0.00133791	0.00423081	0.508248	0.777995	0.161676	0.757354
FBgn0000635	Fas2	protein_coding	X:4026920-4100126	0.0231365	0.142357	0.0567601	0.241452	0.0296686	0.0844311	0.000370904	0.00246052	0.666817	1	0.000435914	0.0294256	0.0290966	0	3.59277e-07	4.14139e-06	1	1		0.032375	0.104402	0.00113337	0.00786665	0.046948	0.175383	0.0037581	0.0175409	0.45655	1	0.000458791	0.021763	0.0151448	0.00391955	5.30506e-06	3.92813e-05	0.285403	0.993652
FBgn0000636	Fas3	protein_coding	2L:18320102-18393441	0.0124573	0.0610005	0.0207002	0.113471	0.0237875	0.0447754	1.1977e-06	1.36013e-05	0.140447	0.846332	0.0363506	0.173729	0.0147632	0.00339473	4.7492e-06	4.40681e-05	0.343645	1		0.0172266	0.0517348	0.000572312	0.00438095	0.0317359	0.0442252	2.7847e-09	4.43576e-08	0.0686517	0.62336	0.286998	0.451535	0.0122874	0.00600728	8.92075e-05	0.000494188	0.0873671	0.532448
FBgn0000639	Fbp1	protein_coding	3L:14087689-14091153	0.00489401	0.0555506	0.272981	0.690494	0.0494298	0.0818487	1.17978e-07	1.62631e-06	1.90871e-05	0.00821382	0.00808844	0.103021	2.84968e-16	0.0271847	1	1	8.39912e-07	0.000199754		0.0167492	0.0987031	0.0480324	0.168366	0.0648983	0.134799	5.86029e-06	5.23329e-05	0.00465973	0.161977	0.0346524	0.147587	0.0100228	0.180095	0.655938	0.932849	1.63467e-14	2.81859e-11
FBgn0000640	Fbp2	protein_coding	2L:9426784-9427917	0.0103415	0.208197	0.524024	1	0.178649	0.285897	6.50914e-08	9.37887e-07	5.42735e-06	0.0030508	0.0261444	0.15322	0	0.0946595	0.999999	1	3.98467e-07	0.000117728		0.0323055	0.240425	0.107241	0.307117	0.143264	0.332984	3.27872e-05	0.000251259	0.00619789	0.191865	0.0275078	0.132304	0.00418419	0.168354	0.871498	1	7.53928e-08	1.85709e-05
FBgn0000644	Fcp3C	protein_coding	X:3067409-3068507	0.032454	0.134359	0.00832646	0.0558815	0.0373201	0.182488	0.0205061	0.0788205	0.814554	1	0.0386448	0.177786	0.0123045	0.0224547	0.144995	0.374226	0.0502491	0.57077		0.00633741	0.0777682	0.308793	0.632336	2.2521e-18	0.0840963	1	1	0.314632	0.969921	0.31058	0.472228	0.00278453	0.000362743	0.517857	0.788155	0.959103	1
FBgn0000658	fj	protein_coding	2R:14120266-14123816	0.00872778	0.0225891	0.000119889	0.00155135	0.00873545	0.0279094	0.00108131	0.00627937	0.998437	1	0.1523	0.334991	0.00653647	0.00214216	2.41578e-05	0.000195712	0.222164	1		0.00330758	0.0295214	0.172147	0.425505	0.00108157	0.0339498	0.677438	1	0.532747	1	0.119161	0.272354	0.0031981	0	0.0811192	0.186535	1	1
FBgn0000659	fkh	protein_coding	3R:24406698-24410986	0.00845809	0.0392222	0.0153327	0.090153	0.00546832	0.0401558	0.103797	0.28586	0.54416	1	0.873247	0.926155	0.0088305	0	6.75201e-07	7.35682e-06	1	1		0.00498666	0.0349271	0.0889662	0.268026	0.00484934	0.0451569	0.187269	0.420806	0.976748	1	0.00230345	0.0474135	0.00849219	0.00257012	0.00116067	0.00485453	0.435347	1
FBgn0000662	fl(2)d	protein_coding	2R:9707129-9712058	0.00734944	0.0309796	0.00901494	0.0596127	0.0114064	0.0262544	2.68462e-05	0.00023001	0.322749	1	0.262574	0.450399	0.0066078	0.00277752	0.000120439	0.000837933	0.162384	0.975291		0.00522107	0.0428475	0.139422	0.370046	0.00886922	0.0496002	0.0386531	0.123117	0.516636	1	0.320363	0.481396	0.00737601	0.00831698	0.0163854	0.0489998	0.0285991	0.268243
FBgn0000667	Actn	protein_coding	X:1917855-1936344	0.0465075	0.162134	0.00244102	0.0203167	0.0809902	0.13644	1.6552e-07	2.22225e-06	0.139498	0.844757	0.243399	0.432628	0.00754982	0.0563538	0.461358	0.870119	6.84519e-06	0.00111523		0.036242	0.161358	0.0121009	0.0568187	0.112774	0.18491	9.24054e-08	1.14557e-06	0.00423353	0.154058	0.354943	0.513261	0.0109527	0.0133928	0.00798473	0.0263412	0.00531446	0.0855066
FBgn0000709	fliI	protein_coding	X:21210768-21216115	0.00172917	0.0127716	0.113501	0.390666	0.00293778	0.0140389	0.0195975	0.0759936	0.475164	1	0.524828	0.671731	0.00188314	0.000431378	0.0047793	0.021946	0.633168	1		0.000988444	0.0192706	0.508158	0.872779	0.000912371	0.0212748	0.577728	0.923768	0.977434	1	0.219731	0.384371	0.00124016	0.00154083	0.265477	0.478817	0.354287	1
FBgn0000711	flw	protein_coding	X:10279993-10303850	0.00345038	0.0245287	0.0935464	0.342882	0.00189738	0.0215823	0.276361	0.589811	0.567569	1	0.00910994	0.108567	0.00189424	0.000783652	0.0704913	0.210345	0.606908	1		0.00285614	0.0210821	0.104338	0.300936	0.00340718	0.0232727	0.0819058	0.223843	0.836118	1	0.501873	0.636802	0.00666263	1.13271e-16	0.000229051	0.00114781	1	1
FBgn0000715	FMRFa	protein_coding	2R:5793799-5797962	0.00553402	0.0888086	0.433381	0.909349	0.00992581	0.0891894	0.173933	0.421461	0.667072	1	0.101367	0.274607	0.00906807	0	0.0121442	0.0485931	1	1		0.0278633	0.116514	0.00827789	0.0414516	0.0121269	0.135562	0.264682	0.541534	0.306501	0.966184	0.303981	0.466038	0.0238063	0.0116839	0.00243032	0.00934505	0.23546	0.909508
FBgn0000719	fog	protein_coding	X:22226153-22257030	0.0157943	0.0198275	2.72567e-10	1.1373e-08	0.0304634	0.014553	0	0	0.00244849	0.159044	0.0366936	0.174253	0.0181348	0.00508583	2.91831e-17	1.69139e-15	0.000206622	0.015434		0.00364038	0.0205567	0.0425882	0.153987	0.00843557	0.0182112	1.03456e-05	8.79819e-05	0.0796381	0.653564	0.412009	0.563837	0.00792179	0.00260907	1.19227e-05	8.09095e-05	0.19485	0.830923
FBgn0000721	for	protein_coding	2L:3622074-3656953	0.0145644	0.0333922	3.14272e-05	0.000465261	0.0240471	0.0386567	6.42207e-08	9.25986e-07	0.122131	0.815005	0.322601	0.505205	0.0134733	0.00586103	4.5617e-07	5.15771e-06	0.0260653	0.398608		0.0312736	0.0419147	1.1361e-09	3.56167e-08	0.0508301	0.0575324	1.70555e-11	3.82749e-10	0.0594382	0.587215	0.0320572	0.142275	0.0193797	0.0148564	2.4645e-06	1.94704e-05	6.90883e-05	0.003619
FBgn0000723	FER	protein_coding	3R:5193325-5220268	0.0449898	0.141902	0.000933026	0.00909767	0.0384966	0.116467	0.000641836	0.00400369	0.724927	1	0.18095	0.367378	0.043527	9.79216e-15	3.26713e-09	5.38146e-08	1	1		0.0222534	0.0720188	0.00115825	0.00801246	0.027536	0.0829979	0.000597711	0.00344396	0.631609	1	0.335355	0.495451	0.0358395	0.00875053	2.08959e-06	1.68494e-05	0.283687	0.990817
FBgn0000808	gd	protein_coding	X:11879567-11881797	0	0.0557911	0.999999	1	0.00574938	0.0463362	0.133364	0.345574	0.136587	0.840748	0.100926	0.274017	0	0.000133475	1	1	0.962311	1		0	0.0325738	1	1	0.00384165	0.0381852	0.213977	0.465209	0.210457	0.890709	0.00630141	0.0704391	0	0	1	1	1	1
FBgn0000810	fs(1)K10	protein_coding	X:2136171-2140074	0.0084661	0.0276647	0.00133889	0.0122417	0.0119245	0.0189449	6.06622e-08	8.85164e-07	0.350179	1	0.0106549	0.114483	0.00694816	0.00321528	1.08467e-05	9.42587e-05	0.0561151	0.604183		0.00343443	0.032096	0.189081	0.454492	0	0.0359967	1	1	0.237739	0.911119	0.187064	0.350308	0.00215331	0.00213894	0.320802	0.552453	0.520271	1
FBgn0000826	png	protein_coding	X:1250521-1251634	1.85894e-16	0.0640189	1	1	0.0127739	0.0419674	0.00133281	0.0075699	0.0168262	0.388344	0.000393029	0.0276137	0.000859695	0.00427351	0.71993	1	0.249127	1		6.40534e-21	0.0697121	1	1	0.00908433	0.0610406	0.0776302	0.214825	0.136497	0.789686	0.0775501	0.219033	0.00180684	0.00722586	0.639513	0.915298	0.2219	0.887387
FBgn0000927	fs(1)Ya	protein_coding	X:2618319-2620610	0.00614404	0.0124166	3.97675e-06	7.44642e-05	0.0156586	0.0155078	2.63789e-13	8.78914e-12	0.000630957	0.0724058	0.132274	0.312543	0.0064338	0.00445932	5.2181e-07	5.80784e-06	8.4384e-05	0.00749351		2.85945e-16	0.0322807	1	1	0.00201569	0.0417401	0.532338	0.876242	0.863051	1	0.00364041	0.0573554	0.00241619	0.000594242	0.251768	0.460026	0.857054	1
FBgn0000928	fs(1)Yb	protein_coding	X:2614501-2618191	0.000808419	0.0288623	0.714729	1	0.00189387	0.0342628	0.478189	0.858873	1	1	0.0589068	0.212761	0.000528637	0.000824842	0.677842	1	0.691375	1		0.00673748	0.0224182	0.0014912	0.00990196	0.00200713	0.0319159	0.421798	0.748877	0.156778	0.821141	0.0166957	0.105254	0.00291769	0.00314007	0.133581	0.279551	0.257466	0.950362
FBgn0000964	tj	protein_coding	2L:19464267-19467758	0.0131965	0.0260035	2.56827e-06	5.02269e-05	0.0179529	0.0323017	7.55158e-07	8.92346e-06	0.339649	1	0.142807	0.325121	0.0134015	0.00216738	2.33996e-10	4.68695e-09	0.277363	1		0.000200569	0.0199447	0.89258	1	0.00345383	0.0238493	0.08606	0.232767	0.196434	0.880198	0.000750528	0.0283703	0.000131922	0.00115023	0.934882	1	0.668361	1
FBgn0000996	dup	protein_coding	2R:11264124-11268493	0.0052693	0.0136332	0.000120366	0.00155656	0.00897142	0.0158332	4.64573e-07	5.72171e-06	0.12394	0.817676	0.311607	0.496074	0.00423067	0.00287146	5.64422e-05	0.00042498	0.00949684	0.225343		4.65682e-18	0.0444143	1	1	0.00361376	0.0413398	0.278687	0.561471	0.333496	0.984806	0.276362	0.441359	0	6.79854e-16	1	1	1	1
FBgn0001075	ft	protein_coding	2L:4198404-4221796	0.00296155	0.0123961	0.00826721	0.055574	0.00229997	0.0170477	0.110528	0.300075	0.722246	1	0.0314328	0.164414	0.00228743	0.000338926	0.0017124	0.00901099	0.726292	1		0.0142728	0.0145691	6.64135e-13	3.63535e-11	0.0136394	0.0185447	1.57276e-09	2.59919e-08	0.856968	1	0.101825	0.251196	0.016327	0.00270548	2.35319e-14	8.70001e-13	0.114872	0.628789
FBgn0001077	ftz	protein_coding	3R:2690046-2691966	0.00502937	0.0505673	0.225031	0.61144	4.5493e-05	0.0654919	0.992624	1	1	1	0.114587	0.291706	0.00177009	0.000760889	0.448159	0.853854	0.841695	1		3.05882e-15	0.052269	1	1	0.00648103	0.0506768	0.123198	0.306944	0.254632	0.929303	0.078348	0.21998	0	0.000791588	0.999999	1	0.838473	1
FBgn0001078	ftz-f1	protein_coding	3L:18743707-18794409	0.00808398	0.0337863	0.00878753	0.0584076	0.00506135	0.0378407	0.108939	0.296822	0.501746	1	0.443108	0.609539	0.00394839	0.00259549	0.0283659	0.0993264	0.289711	1		0.00422121	0.0944	0.561314	0.928786	0.000399408	0.0930843	0.953794	1	0.715332	1	0.442833	0.590788	0.0118783	0.00168921	0.0134213	0.0412938	0.802079	1
FBgn0001079	fu	protein_coding	X:18551788-18555237	0.0039736	0.034622	0.166438	0.500986	0.00394554	0.0276553	0.089069	0.254478	0.989812	1	0.00363662	0.077762	0.000595367	0.00336101	0.68132	1	0.126663	0.882121		0.000168289	0.028949	0.937546	1	0	0.0296203	1	1	0.884537	1	0.864034	0.916422	0	1.97147e-18	0.999999	1	0.999999	1
FBgn0001083	fw	protein_coding	X:11886948-11897947	0.00291507	0.0446656	0.407456	0.877098	0.00985626	0.0336654	0.0018741	0.0102125	0.239238	0.954372	0.0845098	0.25099	0	0.00639692	1	1	0.0138701	0.278899		0.00207883	0.0470548	0.566129	0.933146	0.00367714	0.0362193	0.210186	0.458847	0.736319	1	0.0153324	0.101847	0.00620254	0	0.00162577	0.00654197	1	1
FBgn0001084	fy	protein_coding	2L:8401476-8403280	0.00945305	0.0796567	0.15027	0.468613	9.20538e-16	0.102724	0.999999	1	1	1	0.172358	0.357741	0.00133766	0.000687046	0.713193	1	0.909551	1		0	0.0718591	1	1	5.93315e-17	0.0772485	1	1	0.89477	1	0.48853	0.626757	0	6.1751e-17	1	1	1	1
FBgn0001085	fz	protein_coding	3L:14267443-14361739	0.0502182	0.0465224	3.44169e-14	2.72843e-12	0.0553988	0.0514438	3.38618e-14	1.27388e-12	0.665793	1	0.495891	0.650752	0.0437296	0.00894864	4.57065e-17	2.61247e-15	0.0140056	0.27999		0.00176175	0.033793	0.501476	0.865303	0.0032064	0.0401729	0.315364	0.612235	1	1	0.0569046	0.188417	0.00448897	0	0.0158359	0.047625	1	1
FBgn0001086	fzy	protein_coding	2L:16310956-16313097	0.0126109	0.0423512	0.00163016	0.0144267	0.0223539	0.0533403	4.41274e-05	0.00036203	0.169169	0.876892	0.118295	0.29629	0.0119097	0.00560705	7.63414e-05	0.000556386	0.0964801	0.790012		0.0189291	0.110815	0.0478475	0.16797	0.0419231	0.113182	0.000186076	0.00120091	0.130521	0.77785	0.88599	0.932983	0.0131516	0.0177532	0.0467893	0.118308	0.0370669	0.318584
FBgn0001087	g	protein_coding	X:13621237-13630311	0.00173005	0.0234633	0.355061	0.810424	0.00454565	0.0236291	0.0276108	0.100405	0.316901	1	0.961949	0.993352	0.00161615	0.00152036	0.144518	0.373306	0.343258	1		2.8347e-18	0.0406506	1	1	0.000392211	0.0449689	0.906733	1	0.914715	1	0.292578	0.456591	0.00226139	0	0.213614	0.404344	0.999999	1
FBgn0001089	Gal	protein_coding	2L:6003574-6006827	0.0105577	0.18187	0.462097	0.942741	0.0748239	0.159458	8.85867e-06	8.33158e-05	0.00460569	0.214633	0.373886	0.549718	0.0137631	0.0292562	0.147464	0.379492	0.0198062	0.343225		0.0482039	0.136563	0.000317448	0.00263682	0.0980604	0.20416	6.43066e-06	5.70325e-05	0.0620217	0.600105	0.00652209	0.0714041	0.0780527	0.0143234	2.81219e-06	2.18748e-05	0.442234	1
FBgn0001090	bnb	protein_coding	X:18688279-18691720	0.00888541	0.0425453	0.0185938	0.104422	0.00546784	0.0399227	0.102172	0.282449	0.504978	1	0.666369	0.777825	0.00670367	0.000483389	0.000956271	0.00540016	0.856288	1		0.00616953	0.0410208	0.0764352	0.238792	0.00892699	0.0548112	0.057579	0.168964	0.641645	1	0.049945	0.176617	0.0108788	0	9.58453e-06	6.64589e-05	1	1
FBgn0001091	Gapdh1	protein_coding	2R:3679406-3680885	0.0529152	0.182784	0.00205174	0.0175451	0.0504077	0.138069	0.000229333	0.00160417	0.91298	1	0.0575898	0.210776	0.0329315	0.018604	0.000638554	0.00377009	0.101451	0.807352		0.0494549	0.103388	7.22872e-06	9.39506e-05	0.109413	0.120231	5.95146e-12	1.44533e-10	0.00509071	0.167912	0.306349	0.468287	0.00749316	0.0135949	0.0171047	0.0507911	0.000102522	0.00478548
FBgn0001092	Gapdh2	protein_coding	X:15762178-15763694	0.0147416	0.0320779	1.17356e-05	0.000193792	0.0341734	0.0348302	7.27196e-13	2.27631e-11	0.00272505	0.168026	0.576976	0.709617	0.0144205	0.00999344	1.00539e-06	1.06244e-05	0.000190554	0.0145841		0.0384797	0.0882989	2.51584e-05	0.000287439	0.104036	0.115374	7.63767e-12	1.82484e-10	0.00064369	0.0488637	0.0698334	0.20846	0.00836076	0.00776846	0.000459649	0.0021329	0.00233128	0.0482364
FBgn0001098	Gdh	protein_coding	3R:19761680-19768823	0.0488713	0.0437831	1.08802e-14	9.30256e-13	0.0611219	0.0533065	4.10783e-15	1.72404e-13	0.316897	1	0.182842	0.369682	0.0455259	0.00948972	1.38565e-17	8.55836e-16	0.00889277	0.216336		0.0335703	0.0575793	2.25519e-07	4.2038e-06	0.064615	0.0754108	3.16284e-11	6.80981e-10	0.0169529	0.325924	0.0674022	0.204515	0.036466	0.0128048	5.01023e-13	1.46009e-11	0.00060983	0.0181858
FBgn0001104	Galphai	protein_coding	3L:6965850-6973144	0.00206434	0.0241912	0.286351	0.711186	0.00322136	0.0298242	0.186019	0.442455	0.711596	1	0.0054865	0.0883182	0.00209583	0.000544013	0.0786501	0.230523	0.757577	1		0.00925379	0.0608014	0.0726764	0.22979	0.00660454	0.0741297	0.26632	0.544078	0.738687	1	0.0120051	0.0926657	0.0132556	3.14537e-17	0.00192744	0.00762246	0.999999	1
FBgn0001105	Gbeta13F	protein_coding	X:15754148-15760208	0.00117733	0.0202389	0.455918	0.934996	0.00460889	0.0213467	0.0152575	0.0618885	0.168635	0.876309	0.717626	0.815317	0.00155971	0.00133487	0.111569	0.304993	0.341754	1		0.00324645	0.0289157	0.170781	0.422633	0.00435211	0.0362733	0.146447	0.34998	0.774048	1	0.00273185	0.0512584	0.000510751	0.00174127	0.621695	0.896723	0.276534	0.981051
FBgn0001108	Gl	protein_coding	3L:13922487-13927756	0.00225487	0.0167046	0.108567	0.379068	0.00761952	0.0153335	3.71997e-06	3.81417e-05	0.0168715	0.388515	0.562187	0.699548	0.00460244	0.000353119	6.91911e-07	7.52303e-06	0.735664	1		0.00881561	0.016154	7.42724e-07	1.23535e-05	0.0082034	0.0192768	3.38741e-05	0.000258822	0.831908	1	0.2303	0.395019	0.00852641	0.00257004	1.6366e-07	1.68808e-06	0.117196	0.63529
FBgn0001112	Gld	protein_coding	3R:3077785-3091425	0.00193508	0.0358652	0.491325	0.976239	0.0102592	0.0324637	0.000957722	0.00563441	0.0505129	0.622101	0.499993	0.653521	0.00484384	0.00131765	0.00440601	0.0204727	0.559276	1		0.223666	0.162594	0	0	0.306573	0.132806	0	0	0.105481	0.722141	0.169893	0.33122	0.187781	0.0611307	5.84758e-21	4.99969e-19	1.3131e-09	6.17486e-07
FBgn0001114	Glt	protein_coding	2L:8672698-8676804	0.0254079	0.0381527	1.63484e-08	4.9024e-07	0.0431891	0.0350316	4.44089e-16	2.06024e-14	0.0303527	0.509727	0.563731	0.70029	0.0170801	0.0172498	6.67156e-06	6.03064e-05	9.39716e-08	3.81248e-05		0.0528386	0.0829235	3.85252e-08	8.62688e-07	0.087816	0.0841267	9.42579e-14	2.97754e-12	0.0466389	0.526479	0.922107	0.95947	0.0328137	0.0285514	9.17078e-07	8.11602e-06	3.08047e-07	5.69089e-05
FBgn0001120	gnu	protein_coding	3L:14795480-14796460	0.00613188	0.043992	0.0964147	0.350108	0.0144551	0.0452292	0.000903368	0.00536036	0.154263	0.860428	0.850937	0.910628	0.00789371	0.00238607	0.000952018	0.00538055	0.427034	1		3.87955e-16	0.0690251	0.999999	1	8.12083e-05	0.0717554	0.98781	1	1	1	0.734758	0.820913	0	0	1	1	1	1
FBgn0001122	Galphao	protein_coding	2R:6325490-6353206	0.00443448	0.0350348	0.126919	0.419413	0.00265461	0.0319149	0.297941	0.62213	0.647471	1	0.0251202	0.151647	0.00274058	0.000790448	0.067382	0.202322	0.718921	1		0.00521055	0.0295906	0.0420411	0.152529	0.00113417	0.0397607	0.709708	1	0.309658	0.966337	0.009758	0.0845439	0.00748411	0	0.00444807	0.0158054	1	1
FBgn0001123	Galphas	protein_coding	2R:19830061-19834459	0.000368388	0.0735028	0.946362	1	0.00577166	0.0628938	0.254184	0.555836	0.479968	1	0.182815	0.369675	0.00223129	0.000831876	0.421048	0.816213	0.851594	1		0.00378742	0.038627	0.224816	0.509772	3.60189e-16	0.0427286	0.999999	1	0.335876	0.986932	0.224089	0.388889	0.00442188	0	0.0982831	0.218382	1	1
FBgn0001124	Got1	protein_coding	2R:12025857-12029433	0.0248899	0.0340715	2.18106e-09	7.59736e-08	0.0429634	0.0307369	0	0	0.0196883	0.417966	0.485523	0.643544	0.0265414	0.00729176	1.11059e-14	4.47068e-13	0.0035027	0.118422		0.0205456	0.0353162	2.75623e-07	5.02459e-06	0.0451896	0.0459006	6.73239e-13	1.91609e-11	0.00303109	0.124922	0.0761685	0.217438	0.0246351	0.00596417	1.34847e-07	1.41775e-06	0.215249	0.872424
FBgn0001125	Got2	protein_coding	2L:1984512-1987758	0.0241286	0.0430729	5.44268e-07	1.22748e-05	0.0272011	0.039168	7.31772e-09	1.25757e-07	0.682526	1	0.520422	0.668854	0.0215511	0.00423217	2.55366e-11	5.88394e-10	0.138959	0.912473		0.0657175	0.0611624	3.31957e-14	2.29716e-12	0.0804259	0.0724312	1.34337e-14	4.7677e-13	0.372192	1	0.251463	0.416039	0.0595616	0.00968597	1.45422e-08	1.86542e-07	0.361993	1
FBgn0001128	Gpdh	protein_coding	2L:5943643-5948968	0.10045	0.104455	1.2147e-12	7.3489e-11	0.086272	0.101475	4.48808e-11	1.07855e-09	0.532836	1	0.808604	0.880182	0.0671394	0.0262003	2.96577e-11	6.75824e-10	0.00105343	0.0509636		0.0780433	0.119763	2.37031e-08	5.63079e-07	0.178864	0.127127	0	0	0.000502942	0.0422837	0.685349	0.784211	0.0255321	0.017474	8.71603e-09	1.16576e-07	3.39245e-07	6.14191e-05
FBgn0001133	grau	protein_coding	2R:16897269-16899426	0	0.0728716	0.999999	1	0.00104245	0.0720065	0.847041	1	0.844837	1	0.891725	0.939843	0.00260296	0	0.248922	0.562829	0.999999	1		0.000618119	0.0599912	0.890442	1	0.00271587	0.0640716	0.581227	0.927087	1	1	0.353387	0.512015	0	0.00128715	1	1	0.731305	1
FBgn0001134	Grd	protein_coding	3L:17816433-17832867	0	0.0171099	0.999999	1	2.19984e-16	0.022788	1	1	0.895204	1	0.00622421	0.0934356	0.00052489	0	0.395479	0.780286	1	1		0.00550463	0.0214773	0.00514903	0.0281105	0.00552192	0.0264929	0.0186535	0.0683478	0.99541	1	0.154483	0.31451	0.00668442	2.51868e-05	0.000143103	0.000754573	0.991053	1
FBgn0001137	grk	protein_coding	2L:8431086-8433598	0.00634267	0.053864	0.152632	0.473623	0.00986856	0.051661	0.0293547	0.105186	0.583334	1	0.777197	0.857396	0.00208519	0.00601387	0.41338	0.804708	0.105451	0.818187		0.00672114	0.0582626	0.162777	0.410483	0.0170434	0.0630572	0.00353037	0.0166167	0.180157	0.853829	0.591945	0.709092	0.0187074	0.000686664	4.80327e-07	4.50111e-06	0.870629	1
FBgn0001138	grn	protein_coding	3R:3973090-4007166	0.000239881	0.0350182	0.926471	1	0.00228588	0.0356304	0.418057	0.786151	0.594274	1	0.284925	0.473103	0	0.00125234	1	1	0.513636	1		0.00170249	0.0413888	0.592158	0.961118	0.000426202	0.0499885	0.908742	1	0.794305	1	0.109391	0.260346	0.000993786	1.13725e-16	0.649042	0.924884	1	1
FBgn0001139	gro	protein_coding	3R:21867458-21875633	1.02184e-16	0.0116322	1	1	0	0.0155708	1	1	1	1	0.0054019	0.0880019	0.000516247	0	0.221201	0.514602	1	1		0.00390242	0.029226	0.108797	0.310081	0.00564208	0.0298923	0.0306101	0.101793	0.630581	1	0.878359	0.927549	0.00171558	0.000935384	0.249255	0.456159	0.683131	1
FBgn0001142	Gs1	protein_coding	2L:132077-134472	0.0250769	0.0129801	0	0	0.020744	0.0209868	5.04263e-13	1.60519e-11	0.370367	1	0.0011977	0.0501257	0.0116909	0.0112102	1.85296e-07	2.24339e-06	1.17907e-11	2.03301e-08		0.0754929	0.0700777	3.35287e-14	2.30479e-12	0.0648492	0.0677179	1.38212e-12	3.75787e-11	0.513302	1	0.816216	0.880401	0.0402129	0.0113889	3.93043e-15	1.59148e-13	0.00169714	0.0387161
FBgn0001145	Gs2	protein_coding	X:11316865-11324230	0.038827	0.0885126	2.84098e-05	0.000427199	0.0552334	0.0770899	3.29172e-09	6.02733e-08	0.258384	0.97152	0.350554	0.529239	0.0350589	0.0120163	2.33648e-08	3.31806e-07	0.0445826	0.53725		0.0344016	0.0637919	9.11591e-07	1.48284e-05	0.0444972	0.0996086	1.74517e-05	0.000141218	0.451764	1	0.00257567	0.0501037	0.00895191	0.00743696	0.000362509	0.00173106	0.00593862	0.0932291
FBgn0001147	gsb-n	protein_coding	2R:20927906-20939854	0.00226212	0.0298707	0.339125	0.787782	0.000421954	0.0371502	0.880112	1	1	1	0.132799	0.312996	0.00142666	0	0.283749	0.618071	1	1		0.0124024	0.0439274	0.00249018	0.0153712	0.000827467	0.0578353	0.848276	1	0.0551157	0.566184	0.00223843	0.0467254	0.0103285	0.00165156	0.00181678	0.00722211	0.705193	1
FBgn0001148	gsb	protein_coding	2R:20949487-20952166	0	0.0275159	1	1	9.50399e-17	0.0321926	1	1	1	1	0.133483	0.31409	0	0	1	1	1	1		0.000706909	0.0370299	0.799414	1	0.00306065	0.0337385	0.259494	0.533718	0.54591	1	0.237526	0.402696	0.00249269	1.20284e-16	0.133976	0.280156	0.999999	1
FBgn0001149	GstD1	protein_coding	3R:8193539-8194990	0.0641831	0.0373827	0	0	0.13873	0.0398194	0	0	2.29708e-05	0.00928498	0.668936	0.779639	0.0892253	0.0122288	5.21231e-33	2.11467e-30	0.000101404	0.00870599		0.0791886	0.0538093	0	0	0.173415	0.0549608	0	0	2.89423e-05	0.00615258	0.886833	0.933489	0.105663	0.0108383	2.67786e-28	5.32765e-26	0.033045	0.294967
FBgn0001150	gt	protein_coding	X:2321146-2323000	1.74723e-23	0.0366926	1	1	2.42484e-18	0.0459285	1	1	0.856629	1	0.0319669	0.165061	0	1.03802e-16	1	1	1	1		3.50486e-24	0.0450318	0.999999	1	0.00963624	0.0378906	0.0055099	0.0243601	0.0228592	0.376093	0.00478292	0.0642954	0.00109335	0.00194332	0.676052	0.953654	0.646907	1
FBgn0001168	h	protein_coding	3L:8668859-8672353	0.00509636	0.0503615	0.213687	0.590675	0.0208879	0.0400571	1.65816e-06	1.83177e-05	0.0110408	0.326264	0.121186	0.299015	0.00722913	0.00573955	0.00614446	0.0272046	0.0771885	0.710334		0.0117467	0.0359653	0.000695466	0.0051949	0.0134917	0.0409574	0.000650965	0.00371562	0.75125	1	0.377659	0.532718	0.00972182	0.00390706	0.000742793	0.00325893	0.269526	0.970548
FBgn0001169	H	protein_coding	3R:16447660-16454637	0.000338326	0.0135797	0.743702	1	0.0011461	0.0135629	0.298375	0.622786	0.593963	1	0.226289	0.414896	0.000284321	0.000449841	0.61033	1	0.620122	1		0.000426886	0.0177786	0.750562	1	3.2154e-21	0.0256539	1	1	1	1	0.00104886	0.0328263	0.000669399	0	0.522532	0.793171	1	1
FBgn0001170	H2.0	protein_coding	2L:6013059-6019402	0.00329365	0.0539775	0.435658	0.912056	0.0024516	0.0626212	0.616157	1	0.35473	1	0.12532	0.304205	0.00359724	0	0.100511	0.280128	1	1		0.00021681	0.0624515	0.962579	1	0.00276542	0.0591598	0.544627	0.889063	0.703204	1	0.540745	0.667689	0.00333109	0.000735124	0.255249	0.465113	0.872639	1
FBgn0001174	halo	protein_coding	2L:1517533-1518148	0.0152115	0.147985	0.206725	0.578693	0.00376164	0.165752	0.763429	1	0.510189	1	0.177652	0.364089	0.00169911	0.00777112	0.794297	1	0.458172	1		0.0010408	0.161617	0.931066	1	0.00230711	0.130091	0.813745	1	1	1	0.0480046	0.17334	0	5.53946e-15	1	1	1	1
FBgn0001179	hay	protein_coding	3L:10624179-10627069	0.00497048	0.0537227	0.253201	0.658914	0.00930015	0.0522082	0.0423667	0.141879	0.497758	1	0.0177386	0.134265	0.00523028	0.00184706	0.0347848	0.117239	0.601607	1		0.0199445	0.0685687	0.00201252	0.0128842	0.0302393	0.0756916	7.68478e-05	0.000543424	0.32654	0.979418	0.502424	0.637305	0.0254285	0.0037314	3.86965e-07	3.71368e-06	0.491582	1
FBgn0001180	hb	protein_coding	3R:4516702-4523544	0.00657718	0.0165278	9.01288e-05	0.00120547	0.0031257	0.0214002	0.0869722	0.250117	0.178971	0.889271	0.0814958	0.24683	0.00344896	0.00140904	0.000980696	0.00552002	0.279029	1		0.00249035	0.0224244	0.174227	0.428912	0.00269016	0.0236264	0.166585	0.385376	0.940888	1	0.044596	0.166845	0.000410451	0.00113213	0.800687	1	0.672487	1
FBgn0001185	her	protein_coding	2L:16677185-16679691	3.37901e-23	0.0715346	0.999999	1	0.00621742	0.0574985	0.186044	0.442464	0.196986	0.912931	0.084609	0.251121	0.00209363	0	0.3162	0.668094	0.999999	1		0	0.0573572	1	1	0.00186257	0.0635715	0.700741	1	0.739278	1	0.19251	0.355668	0.00310456	0.00137372	0.321426	0.553251	0.77896	1
FBgn0001186	Hex-A	protein_coding	X:9479708-9483846	0.0164896	0.0829237	0.0246276	0.129662	0.0344912	0.0695024	4.01211e-06	4.07734e-05	0.101644	0.774214	0.232604	0.421831	0.0205477	0.0048118	7.65675e-06	6.8405e-05	0.355509	1		0.0230774	0.0711934	0.000780559	0.00573797	0.0505442	0.0883959	3.16995e-07	3.61375e-06	0.0309683	0.439776	0.142322	0.300661	0.00761112	0.00413494	0.000125341	0.000669964	0.0634001	0.44438
FBgn0001187	Hex-C	protein_coding	2R:11106342-11107834	0.0265759	0.146107	0.0364398	0.174693	0.0542708	0.0796602	1.32457e-08	2.15971e-07	0.102375	0.774326	4.72068e-05	0.00862924	0.0248118	0.0154717	0.000453352	0.00276623	0.0571454	0.611641		0.0656675	0.0651651	3.747e-13	2.12992e-11	0.0746133	0.0949623	3.90025e-10	7.1164e-09	0.607963	1	0.0110036	0.0889196	0.0349921	0.00835071	0.00168903	0.00677438	0.563038	1
FBgn0001189	hfw	protein_coding	X:1563603-1567641	0.00338976	0.0329406	0.208094	0.581366	0.00727906	0.0297674	0.00716819	0.0325328	0.316499	1	0.492721	0.648269	0.00621037	0	1.43301e-05	0.000122068	1	1		0.00134952	0.0342748	0.608707	0.977171	0.00920135	0.0277097	0.000593692	0.0034227	0.040026	0.491105	0.14943	0.308921	0.0107921	0	2.45783e-06	1.94251e-05	1	1
FBgn0001197	His2Av	protein_coding	3R:22692651-22694942	0.0033131	0.0147499	0.0122784	0.0760635	0.00306259	0.0213906	0.0893476	0.255062	0.912625	1	0.0119959	0.119186	0.00197397	0.00122461	0.0284306	0.0995021	0.317105	1		0.0085132	0.0422568	0.0224587	0.0937258	0.000949666	0.0548616	0.81746	1	0.182923	0.856907	0.0139211	0.097656	1.59309e-11	0.00740334	1	1	0.216268	0.875011
FBgn0001202	hk	protein_coding	2L:19030844-19033498	3.40301e-21	0.0726342	1	1	3.30746e-16	0.0941517	0.999999	1	0.935524	1	0.0131928	0.122996	0	0	1	1	1	1		0.00373809	0.0794922	0.54235	0.908866	0.00551082	0.0955395	0.459895	0.794763	1	1	0.0631944	0.198123	0.0031385	0.00755607	0.402017	0.654456	0.171185	0.780864
FBgn0001206	Hmr	protein_coding	X:10484953-10489888	0.00147883	0.0315137	0.544488	1	0.0118828	0.0305221	0.00010849	0.000809218	0.0090364	0.305655	0.82881	0.895158	0.00289776	0.00379293	0.0769298	0.226262	0.0841057	0.740839		2.11887e-20	0.0197729	0.999999	1	0.00157223	0.0209981	0.34494	0.651675	0.999822	1	0.206434	0.370583	0.00108922	8.54899e-05	0.388312	0.637461	0.966545	1
FBgn0001208	Hn	protein_coding	3L:7753553-7756266	0.0741612	0.0929834	2.27915e-10	9.68333e-09	0.0811415	0.0734532	1.90958e-14	7.31689e-13	0.709622	1	0.110936	0.287094	0.0620634	0.0155672	3.14851e-14	1.16958e-12	0.0118142	0.256773		0.0858477	0.140442	8.89058e-08	1.83771e-06	0.145263	0.138838	1.03473e-13	3.24879e-12	0.0414883	0.498053	0.937889	0.971073	0.0483788	0.0307283	2.75883e-06	2.15193e-05	0.0019244	0.0420462
FBgn0001215	Hrb98DE	protein_coding	3R:24425556-24431499	0.011079	0.0197236	5.07696e-07	1.1531e-05	0.0131925	0.0173767	8.92431e-10	1.78236e-08	0.541654	1	0.391478	0.564761	0.0114169	0.000633896	5.02419e-15	2.13024e-13	0.608739	1		0.0117113	0.0192222	1.2927e-07	2.53528e-06	0.0110218	0.0220194	3.21282e-06	3.02165e-05	0.846636	1	0.357677	0.515948	0.0124026	0.00812215	2.21152e-06	1.76947e-05	0.00107866	0.027725
FBgn0001216	Hsc70-1	protein_coding	3L:13967161-13970861	0.00209433	0.0702926	0.696354	1	0.0194224	0.0457603	4.28145e-05	0.000353079	0.0183763	0.405102	0.00385171	0.0788161	0.00860223	0.00212647	0.0032056	0.0155499	0.581276	1		0.00817927	0.0253674	0.000781568	0.0057427	0.0288225	0.0307289	2.41029e-12	6.28103e-11	5.27211e-05	0.00914778	0.193189	0.35654	0.00959792	0.00706028	5.0213e-06	3.73591e-05	0.000373316	0.0126628
FBgn0001217	Hsc70-2	protein_coding	3R:8870481-8873110	0.0251711	0.0408305	1.08618e-07	2.85566e-06	0.0256979	0.0387078	1.66008e-08	2.65241e-07	0.942884	1	0.718115	0.815435	0.0256424	0	2.19534e-17	1.30904e-15	1	1		0.00874457	0.0160459	7.85978e-07	1.2948e-05	0.00658718	0.0197072	0.000551268	0.00320942	0.439625	1	0.16321	0.324075	0.0297063	0.0123124	3.94038e-11	8.17344e-10	0.000476368	0.0151406
FBgn0001218	Hsc70-3	protein_coding	X:11695729-11701150	0.00291282	0.0422332	0.382855	0.846241	0.0236011	0.0371858	4.93916e-08	7.29973e-07	0.000247045	0.0391978	0.389036	0.56278	0.00433501	0.0088922	0.0753336	0.222421	0.00336746	0.115107		0.0202389	0.0304135	1.62595e-08	4.04843e-07	0.0252023	0.0478658	1.45534e-06	1.45682e-05	0.474665	1	0.00218456	0.0464841	0.0159746	0.0140728	6.11944e-05	0.000352106	0.000367182	0.0125163
FBgn0001220	Hsc70-5	protein_coding	2R:10140103-10143697	0.0104408	0.0219718	7.48461e-06	0.000130908	0.0134367	0.0260512	2.02172e-06	2.19438e-05	0.449783	1	0.248697	0.437422	0.00555999	0.00637634	0.00150363	0.00802054	0.000701967	0.0384243		0.00724306	0.0156195	1.26247e-05	0.000154384	0.0196342	0.0238878	1.01835e-10	2.02213e-09	0.000809659	0.0559125	0.00415959	0.0603989	0.00305853	0.00578573	0.153007	0.31108	0.0459805	0.363956
FBgn0001222	Hsf	protein_coding	2R:14017808-14022139	0.00550631	0.0225257	0.00719962	0.049708	9.18004e-05	0.0303584	0.967462	1	0.0780589	0.721748	0.0050429	0.086254	0.000941913	0.00186621	0.431367	0.830503	0.299484	1		6.87255e-18	0.0494759	1	1	0.0086985	0.043006	0.0217623	0.0775684	0.0467538	0.526479	0.0197402	0.113505	0.00558092	0	0.00689143	0.0231253	1	1
FBgn0001223	Hsp22	protein_coding	3L:9366031-9368064	0.114559	0.348468	0.000669845	0.00685788	0.0153057	0.391385	0.610123	1	0.0301745	0.508803	0.43103	0.598948	0.0409527	0.0238383	0.0265938	0.0940762	0.34269	1		0.139568	0.241942	2.89023e-07	5.24118e-06	0.0206289	0.330527	0.430488	0.759289	0.0024183	0.107847	0.0350088	0.148492	0.0613757	0.0478994	0.00204452	0.00801195	0.040887	0.339895
FBgn0001224	Hsp23	protein_coding	3L:9374982-9375865	0.068045	0.137213	4.32663e-06	8.02172e-05	0.0590013	0.18497	0.000881009	0.00524877	0.712912	1	0.0435681	0.187566	0.070888	0	7.73149e-14	2.68861e-12	1	1		0.0435214	0.0841394	1.84815e-06	2.7892e-05	0.0439089	0.120086	0.000215839	0.00137202	0.980719	1	0.01596	0.103418	0.0431756	0.0160482	5.58491e-07	5.17266e-06	0.0660271	0.455237
FBgn0001225	Hsp26	protein_coding	3L:9369518-9370527	0.0711924	0.0413496	0	0	0.0801321	0.058227	0	0	0.560222	1	0.0208416	0.14138	0.0725418	0.00317499	4.51844e-31	1.48399e-28	0.344299	1		0.0265139	0.135555	0.0254925	0.103659	0.0639044	0.106909	1.38802e-07	1.67532e-06	0.0376296	0.477459	0.1073	0.257919	0.0676959	0.0143303	3.23343e-10	5.65058e-09	0.149248	0.723596
FBgn0001226	Hsp27	protein_coding	3L:9377163-9378794	0.0569309	0.0414962	0	0	0.0873799	0.039853	0	0	0.0289136	0.498567	0.784539	0.862991	0.0669178	0.00537303	3.51405e-31	1.21182e-28	0.0631784	0.640934		0.0102743	0.0553458	0.0326546	0.125284	0.0268554	0.0484368	5.71052e-07	6.20783e-06	0.0286534	0.424415	0.365393	0.522482	0.0277469	0.0153037	4.22369e-07	4.00515e-06	0.00289858	0.0562612
FBgn0001227	Hsp67Ba	protein_coding	3L:9370902-9372634	0.00180523	0.256179	0.925308	1	0.0273978	0.272196	0.213888	0.488958	0.231394	0.94753	0.0585509	0.212292	0	0.0147436	1	1	0.312801	1		0.043022	0.306724	0.0943556	0.279982	0.000449528	0.333944	0.985456	1	0.233605	0.90889	0.0843903	0.228794	0.0226494	9.09739e-14	0.120903	0.257871	1	1
FBgn0001228	Hsp67Bb	protein_coding	3L:9365822-9368064	2.09775e-16	0.735416	0.999999	1	0.0681811	0.607798	0.171364	0.416797	0.196752	0.912464	0.111858	0.288242	0.0392856	1.09406e-15	0.0804055	0.234617	0.999999	1		0.0323981	0.197244	0.0544246	0.185183	0.0418701	0.22112	0.0297397	0.0994899	0.71598	1	0.437695	0.586053	0.0743722	0.00420391	4.06686e-05	0.000245328	0.849982	1
FBgn0001229	Hsp67Bc	protein_coding	3L:9364611-9365597	2.00178e-19	0.0992034	1	1	0.00792668	0.083465	0.239258	0.532311	0.255939	0.967796	0.164631	0.349219	0.00474793	2.06164e-16	0.109912	0.301176	1	1		1.28195e-15	0.108531	1	1	0.00315603	0.117333	0.72323	1	0.723328	1	0.289135	0.453391	8.01198e-17	0	1	1	1	1
FBgn0001230	Hsp68	protein_coding	3R:19880802-19883032	8.71562e-19	0.061901	1	1	0.0251296	0.0555815	1.5318e-05	0.000137982	0.000199847	0.0346577	0.411	0.581409	0.00511007	0.00594347	0.0931415	0.263746	0.155	0.957916		0.00695469	0.0685008	0.210172	0.487143	0.020488	0.0636589	0.000838871	0.00465962	0.109192	0.731772	0.618859	0.730977	0.0217757	0.00280154	2.89842e-05	0.000180039	0.653177	1
FBgn0001233	Hsp83	protein_coding	3L:3192969-3197059	0.00454943	0.0200403	0.0126799	0.0778747	0.0183469	0.0261411	6.47524e-09	1.12304e-07	0.00026707	0.041065	0.0734966	0.235458	0.00498215	0.00647883	0.0031235	0.0152246	0.000427273	0.0272021		0.00852694	0.0647148	0.113569	0.319883	0.0190741	0.0530416	0.000260756	0.00162752	0.17243	0.842083	0.177158	0.339266	0.00594696	0.00281604	0.0552047	0.135674	0.524116	1
FBgn0001234	Hsromega	ncRNA	3R:17121849-17143558	0.12014	0.109848	3.89688e-14	3.05418e-12	0.132092	0.0900302	0	0	0.660583	1	0.179139	0.365289	0.106715	0.0193828	6.82086e-20	5.38665e-18	0.00973263	0.227289		0.0842833	0.0467824	0	0	0.0911509	0.0620508	0	0	0.694045	1	0.0555963	0.185954	0.0578714	0.00519351	3.75889e-29	8.27395e-27	0.0561814	0.414126
FBgn0001235	hth	protein_coding	3R:6333283-6465290	0.0204428	0.144141	0.0907839	0.33549	0.0133603	0.182593	0.357762	0.707493	1	1	0.0166533	0.131747	0	0.0169351	0.999999	1	0.101262	0.807352		0.00699443	0.0773561	0.260292	0.563949	0.0088237	0.125418	0.373673	0.687397	0.876255	1	3.18959e-06	0.00134405	0.00811373	0.00300559	0.130128	0.273626	0.708668	1
FBgn0001247	Ide	protein_coding	3L:20364772-20368996	0.00486219	0.0592924	0.307295	0.740768	0.0110069	0.0717323	0.070509	0.212019	0.429885	1	0.178213	0.364581	0.00342433	0.00452391	0.256332	0.574498	0.310459	1		0.00677113	0.041469	0.0556899	0.188527	0.0129037	0.0571908	0.0118027	0.0464012	0.332422	0.984769	0.0293303	0.136646	0.00289607	0.00308633	0.247191	0.453143	0.407713	1
FBgn0001248	Idh	protein_coding	3L:8349504-8354006	0.00866138	0.0398295	0.0158716	0.0925588	0.0223205	0.0316626	5.46846e-09	9.62141e-08	0.0150518	0.376552	0.121651	0.299609	0.00877917	0.00673795	0.000318418	0.00201665	0.0118279	0.256801		0.0414475	0.0610857	1.5321e-08	3.85183e-07	0.0854732	0.106125	1.65134e-10	3.16077e-09	0.00825945	0.220973	0.000203725	0.014864	0.0150617	0.00489128	0.000190061	0.000972203	0.311302	1
FBgn0001250	if	protein_coding	X:16646222-16677467	0.0131504	0.0768613	0.0471625	0.210947	0.0193277	0.0430608	1.71699e-05	0.000152867	0.458442	1	9.65263e-05	0.0136565	0.0104389	0.00581526	0.002204	0.011235	0.16482	0.980815		0.0113155	0.0340242	0.000585176	0.00446621	0.0240459	0.0403943	1.48435e-07	1.78355e-06	0.0336444	0.454133	0.244107	0.408753	0.0091146	0.0088544	0.00104371	0.00441174	0.00369226	0.0668017
FBgn0001253	ImpE1	protein_coding	3L:8365505-8384271	3.47472e-22	0.126683	1	1	0.00137433	0.111577	0.869259	1	0.873845	1	0.26736	0.455118	0	0	1	1	1	1		0.00348467	0.132668	0.728574	1	3.25773e-19	0.12924	1	1	0.727207	1	0.544858	0.671094	2.99412e-15	9.64426e-15	1	1	1	1
FBgn0001254	ImpE2	protein_coding	3L:3510974-3512681	8.67273e-19	0.0557841	1	1	0.00311579	0.0647533	0.540801	0.927914	0.536632	1	0.0489774	0.196778	0.00206977	0	0.278126	0.60919	1	1		0.000812351	0.0505929	0.83216	1	0	0.0526739	1	1	0.966323	1	0.839134	0.89686	0	0	1	1	1	1
FBgn0001255	ImpE3	protein_coding	3R:3854175-3855268	0.0196879	0.0835053	0.00974065	0.0635384	0.00752405	0.0753851	0.217508	0.495372	0.218583	0.933896	0.488623	0.645952	3.88489e-15	0.013558	1	1	0.0122883	0.261581		3.14071e-18	0.116352	1	1	0.00379322	0.117516	0.672637	1	0.719658	1	0.59202	0.709092	0.00376093	0	0.391061	0.64111	1	1
FBgn0001256	ImpL1	protein_coding	3L:13375865-13377099	1.23546e-16	0.102237	0.999999	1	0.0189067	0.109705	0.0470805	0.154283	0.0479056	0.611203	0.00316393	0.0746545	0	0.00467907	0.999999	1	0.440044	1		0	0.0990143	1	1	0.0213037	0.0939628	0.0114584	0.0452801	0.0434399	0.506605	0.00362777	0.057224	0	0.0215678	0.999999	1	0.011618	0.147367
FBgn0001257	ImpL2	protein_coding	3L:4224006-4236147	0.0373288	0.0554552	1.38879e-08	4.21341e-07	0.0549225	0.0472221	2.55351e-15	1.10533e-13	0.118759	0.809883	0.276729	0.46459	0.0225111	0.0236838	1.39709e-05	0.000119205	1.43218e-07	5.1988e-05		0.0225321	0.0430899	1.611e-06	2.46002e-05	0.042933	0.0503023	4.05211e-11	8.56408e-10	0.0221333	0.371815	0.294048	0.457985	0.0355461	0.0192972	2.65363e-08	3.22599e-07	0.000503965	0.0157041
FBgn0001258	ImpL3	protein_coding	3L:6252205-6255794	0.0143349	0.142219	0.223361	0.608542	0.020313	0.138732	0.0843708	0.243952	0.722051	1	0.0342178	0.169562	0.0144524	0.00307259	0.025086	0.0899573	0.738257	1		0.00688628	0.190143	0.635502	1	0.0836349	0.132538	4.87451e-08	6.32342e-07	0.000471213	0.0405126	0.0145276	0.0994583	0.0494549	0.00985051	1.36475e-07	1.43268e-06	0.315468	1
FBgn0001259	in	protein_coding	3L:20360298-20363359	0	0.0225974	1	1	0.0024104	0.0240708	0.21609	0.492868	0.216406	0.931073	0.0507727	0.200081	0.000306577	7.45536e-05	0.741304	1	0.961635	1		2.43951e-20	0.020547	1	1	0.0011428	0.0233298	0.529759	0.872958	0.532932	1	0.0742489	0.21438	0.000663296	0	0.543394	0.815268	1	1
FBgn0001263	inaD	protein_coding	2R:18743211-18746317	0.00539509	0.153894	0.64622	1	0.0269927	0.0866053	0.0012697	0.0072453	0.141928	0.847732	4.35505e-06	0.00183587	0.0079461	0.00801358	0.157602	0.398356	0.32876	1		0.0316102	0.122185	0.00483691	0.0267452	0.0276119	0.105916	0.00479909	0.0216543	0.794824	1	0.332602	0.493178	0.0371843	0	4.70523e-05	0.000279277	0.999999	1
FBgn0001269	inv	protein_coding	2R:7361970-7397200	0	0.0565843	1	1	0.00794063	0.0606545	0.120858	0.321217	0.132637	0.833699	0.016557	0.131742	0.00448423	0	0.0483623	0.154067	0.999999	1		0.0103838	0.0573056	0.0365664	0.136891	0.00793846	0.0714029	0.177202	0.403398	0.75388	1	0.136371	0.29328	0.00946314	0.00593194	0.0147877	0.0449461	0.247518	0.929707
FBgn0001276	ix	protein_coding	2R:7246942-7247668	1.04541e-16	0.15593	0.999999	1	0.00340589	0.13223	0.734268	1	0.889225	1	0.182253	0.369225	0.00294543	0	0.509438	0.92707	0.999999	1		0	0.199697	1	1	0.00986151	0.209333	0.541543	0.886033	0.54263	1	0.280601	0.445319	0	1.16412e-15	1	1	1	1
FBgn0001280	janA	protein_coding	3R:25864344-25865255	0.0292291	0.113645	0.00550269	0.0398693	0.0198261	0.154881	0.129689	0.338897	0.583149	1	0.0373059	0.175311	0.0201013	0.00431371	0.00276039	0.0136378	0.63069	1		0.00745974	0.0931346	0.315547	0.641668	0.0155705	0.100612	0.0678194	0.192685	0.476915	1	0.0125053	0.0939902	0.0194006	0.0126769	0.00681145	0.0229089	0.164427	0.763671
FBgn0001281	janB	protein_coding	3R:25863706-25864450	1.69505e-15	0.161814	1	1	1.60184e-20	0.169579	1	1	1	1	0.692959	0.796669	0	0	1	1	1	1		0.030116	0.0920593	0.000680463	0.0051068	0.0265485	0.128607	0.0194275	0.070668	0.810682	1	0.0234639	0.122499	0.0258993	0.0181824	0.0381818	0.0997501	0.287401	0.995202
FBgn0001285	Jon44E	protein_coding	2R:4578953-4580349	0.486851	0.176465	0	0	0.691659	0.0939707	0	0	0.0358881	0.546687	2.34016e-05	0.00575457	0.51525	0.0743311	1.42792e-39	1.13635e-36	3.20264e-09	2.45429e-06		0.326232	0.175123	0	0	0.50732	0.164099	0	0	0.0153361	0.308936	0.659218	0.763187	0.508902	0.0497952	1.24904e-38	7.17883e-36	0.000922003	0.0247692
FBgn0001291	Jra	protein_coding	2R:5983985-5986061	0.000539682	0.0392557	0.855484	1	0.00780808	0.0281491	0.00293086	0.0150964	0.0713005	0.705694	0.0017368	0.0583824	0.00448235	0	0.00267924	0.013294	1	1		0.00704387	0.0323801	0.014582	0.0662676	0.017449	0.0338744	2.03113e-06	1.97584e-05	0.033184	0.45167	0.759349	0.839438	0.0116714	0.00130611	1.44625e-05	9.65301e-05	0.68147	1
FBgn0001296	kar	protein_coding	3R:8507908-8515089	0.0295255	0.0697269	4.26355e-05	0.000613897	0.0441077	0.073817	1.65865e-07	2.22418e-06	0.225301	0.939077	0.700028	0.802351	0.0317276	0.00531088	6.63583e-10	1.23251e-08	0.277717	1		0.0113338	0.0766891	0.0796625	0.246161	0.0270476	0.0743783	0.000232334	0.00146753	0.118779	0.757415	0.835422	0.894188	0.0175915	0.00386389	6.32618e-06	4.58476e-05	0.379393	1
FBgn0001297	kay	protein_coding	3R:25591717-25619835	0.0103068	0.0295174	0.000362108	0.00404774	0.0187782	0.0325735	3.02737e-07	3.85472e-06	0.0896145	0.740332	0.504493	0.65705	0.0120881	0.0024622	1.46476e-08	2.16173e-07	0.24689	1		0.0099781	0.0165121	1.16171e-07	2.32017e-06	0.0170415	0.0184541	4.48463e-12	1.10335e-10	0.0444884	0.512492	0.450823	0.597547	0.0177195	0.00254454	3.4158e-11	7.21924e-10	0.300516	1
FBgn0001301	kel	protein_coding	2L:18129884-18138083	0.00327923	0.016148	0.0214599	0.116542	0.00549695	0.0180814	0.00166262	0.0092179	0.339008	1	0.44533	0.61112	0.00308289	0.00131322	0.00114746	0.00631777	0.26369	1		0.00804598	0.0251376	0.000846612	0.00613135	0.0107905	0.0246044	2.46832e-05	0.000192943	0.460635	1	0.884356	0.931737	0.00985487	0.00386224	3.45843e-05	0.000211962	0.150037	0.725331
FBgn0001308	Khc	protein_coding	2R:12154465-12159476	0.00268927	0.0221306	0.140643	0.448497	0.00213411	0.0312567	0.385876	0.745378	0.857077	1	0.00093305	0.044742	0.00246187	0	0.0316423	0.108576	1	1		0.00402471	0.0345663	0.155966	0.399441	0.0024105	0.0425081	0.4663	0.801369	1	1	0.0419864	0.161651	0.00271941	0.0016697	0.234865	0.435397	0.633236	1
FBgn0001311	kkv	protein_coding	3R:1203815-1218588	0.00167036	0.0161385	0.204329	0.574691	0.00202773	0.0204863	0.222445	0.502962	0.866848	1	0.0043815	0.0819496	0.00198422	0	0.0115839	0.0466216	1	1		0	0.0211789	1	1	0.00357823	0.0281431	0.126583	0.313142	0.134813	0.786555	3.51717e-05	0.00567966	0.00138239	0	0.303098	0.528697	1	1
FBgn0001313	kl-2	protein_coding	YHet:81209-148249	8.48423e-19	0.00527778	1	1	4.7959e-17	0.00541691	0.999999	1	0.94833	1	0.805221	0.87799	4.18441e-05	0	0.796732	1	1	1		0.00252166	0.00766323	0.000646805	0.00488166	0.0012317	0.00911221	0.105086	0.271943	0.236387	0.91055	0.239739	0.404791	0.0056264	0.000894417	5.68073e-06	4.16808e-05	0.527631	1
FBgn0001314	kl-3	protein_coding	YHet:34290-65839	3.75502e-05	0.00657429	0.938667	1	0.000521784	0.00662172	0.32145	0.655282	0.500443	1	0.215917	0.40419	0	0.000279767	0.999999	1	0.470318	1		0.00828183	0.0158788	1.62688e-06	2.48061e-05	0.0114635	0.0156763	1.80921e-09	2.9757e-08	0.267105	0.941639	0.930542	0.96584	0.0156559	0.00959445	1.77618e-09	2.6983e-08	1.45168e-06	0.000192543
FBgn0001315	kl-5	protein_coding	YHet:311-33413	0.00022737	0.00578275	0.612821	1	0.00117155	0.00675848	0.0460746	0.151683	1	1	1	1	0	0.000700936	1	1	0.0559941	0.603739		0.00979033	0.0220972	1.99131e-05	0.000232256	0.00656204	0.0279118	0.00948758	0.0386889	0.36806	1	0.113423	0.264861	0.0153123	0.0110373	1.10545e-07	1.18882e-06	3.78147e-06	0.000393178
FBgn0001319	kn	protein_coding	2R:10660155-10694566	2.13047e-16	0.0249046	1	1	0.00112592	0.0236606	0.537856	0.924471	0.528731	1	0.536905	0.680304	0.00048291	6.67909e-17	0.524905	0.944335	1	1		0.00140516	0.0234946	0.443754	0.801057	0.00221047	0.0231399	0.23605	0.498634	0.757533	1	0.155282	0.315379	0.00234754	0.00056921	0.129971	0.273424	0.808542	1
FBgn0001320	kni	protein_coding	3L:20685430-20688478	0	0.0309793	1	1	0	0.0364337	1	1	1	1	0.128979	0.308964	5.20822e-17	0	0.999999	1	0.999999	1		0.0056012	0.024678	0.0113678	0.0539624	0.00540549	0.0272764	0.0241338	0.0844072	0.953306	1	0.496726	0.632838	0.00162641	0.00241249	0.312784	0.541484	0.316893	1
FBgn0001321	knk	protein_coding	3R:5948087-5951386	0.000848277	0.0525906	0.831897	1	0.0016143	0.0523266	0.68478	1	0.903069	1	0.643552	0.760873	0.00272231	5.32998e-16	0.119222	0.321215	1	1		0	0.0570142	1	1	0.00578177	0.0572491	0.217697	0.470627	0.221944	0.900579	0.12167	0.27529	0.00139884	0	0.491007	0.758505	0.999999	1
FBgn0001323	knrl	protein_coding	3L:20590241-20613759	0.0015462	0.0177603	0.278221	0.698447	0.000754435	0.020617	0.632953	1	0.713812	1	0.125328	0.304205	0.000361829	0.00078678	0.649222	1	0.537511	1		0.00214632	0.0171291	0.129737	0.351904	1.67761e-16	0.0254569	1	1	0.202561	0.886118	0.0021777	0.0464841	0.00126533	0	0.128628	0.271106	0.999999	1
FBgn0001324	kto	protein_coding	3L:19829714-19838044	8.02893e-21	0.0241236	1	1	0.00394055	0.0204131	0.0280585	0.101692	0.042461	0.584484	0.0279643	0.157436	0.00154557	0	0.0654976	0.19787	1	1		0.0022386	0.0282664	0.318835	0.646069	0.0200013	0.0312042	3.43419e-08	4.56957e-07	4.49213e-05	0.00835618	0.501916	0.636818	0.00689228	0.00612597	0.00274346	0.010406	0.0232549	0.23483
FBgn0001325	Kr	protein_coding	2R:21114134-21118917	0.00204572	0.0420852	0.531283	1	0	0.0422216	1	1	0.521371	1	0.451061	0.616348	0.000593753	0	0.653337	1	1	1		0	0.039405	1	1	0.00342024	0.0432292	0.321345	0.620758	0.324593	0.977382	0.0584768	0.190928	0.00275882	0	0.197442	0.380876	0.999999	1
FBgn0001330	kz	protein_coding	X:2131891-2136068	0.007426	0.0296382	0.00617772	0.0439557	0.0133489	0.0288602	1.28213e-05	0.000116969	0.167673	0.874282	0.85717	0.91476	0.00594568	0.00439994	0.00110438	0.00611472	0.0385686	0.496591		0.000363717	0.0245537	0.843162	1	0	0.0275371	1	1	1	1	0.363053	0.520361	0	0.001592	1	1	0.433185	1
FBgn0001332	L	protein_coding	2R:10368692-10384817	0.0136695	0.0226821	1.37993e-07	3.56011e-06	0.022445	0.0236672	1.82188e-12	5.35461e-11	0.0611819	0.667957	0.77345	0.854378	0.0138041	0.00430965	2.68582e-11	6.16784e-10	0.0119425	0.257667		0.00878669	0.0400248	0.0138333	0.0633205	0.013122	0.0427923	0.0013208	0.00695561	0.438884	1	0.650166	0.756429	0.0151778	0.00418553	1.94972e-06	1.58576e-05	0.223998	0.89061
FBgn0001341	l(1)1Bi	protein_coding	X:523806-527666	0.00523374	0.0187511	0.00327399	0.025836	0.00998105	0.0197283	2.88331e-06	3.02222e-05	0.105344	0.779782	0.731726	0.824804	0.00588923	0.00176675	1.99003e-06	1.97391e-05	0.184408	1		0	0.0282311	1	1	0.00283792	0.0260956	0.184879	0.416702	0.17141	0.84108	0.178651	0.340943	0	1.44332e-15	1	1	0.999999	1
FBgn0001404	egh	protein_coding	X:2482536-2493144	0.00756258	0.0425916	0.044931	0.203451	0.0125965	0.0420476	0.00152667	0.00854201	0.371372	1	0.930921	0.969579	0.00531934	0.00482008	0.0208823	0.0774467	0.107448	0.823341		0.0071638	0.046936	0.0717467	0.227582	0.00630768	0.0528942	0.1472	0.351459	0.885893	1	0.0135855	0.0968384	0.0109189	1.23016e-16	1.2492e-06	1.06719e-05	0.999999	1
FBgn0001491	l(1)10Bb	protein_coding	X:11218327-11219341	0.00265563	0.0774605	0.652993	1	0.00831411	0.0765247	0.184206	0.438951	0.51298	1	0.132682	0.312989	0	0.00547617	0.999999	1	0.228563	1		0.00441317	0.0847645	0.501897	0.865901	2.2513e-18	0.0885289	0.999999	1	0.50871	1	0.513067	0.645963	0.00652201	0	0.0703352	0.165866	1	1
FBgn0001565	Hlc	protein_coding	X:21256545-21258973	0.00908818	0.0399538	0.0112197	0.0707118	0.0151679	0.0473659	0.000874688	0.00521862	0.30953	1	0.248817	0.437482	0.0074203	0.00470926	0.00277796	0.0137083	0.12291	0.87279		0.0147994	0.0564696	0.00439816	0.0247693	0.0159223	0.0710729	0.0137108	0.0529076	0.895216	1	0.119912	0.273055	0.0202359	0.0114879	0.00280645	0.0106177	0.17302	0.785795
FBgn0001612	Grip91	protein_coding	X:13630603-13638716	0.000747439	0.0301801	0.74351	1	0.00493458	0.0294673	0.0508102	0.1633	0.221505	0.936837	0.0261472	0.15322	0.00338236	0	0.00552442	0.0247737	1	1		0.00289298	0.0269899	0.18894	0.454206	0.00546252	0.0274453	0.0238809	0.0835896	0.43811	1	0.909615	0.9503	0.00123972	0.00312688	0.445386	0.707179	0.196701	0.834687
FBgn0001941	ifc	protein_coding	2L:5986348-5988854	0.00584831	0.0255125	0.0121355	0.0753588	0.0037659	0.0322815	0.155886	0.388372	0.562217	1	0.112339	0.289047	0.0016311	0.00316125	0.252765	0.568802	0.120044	0.86391		0.00487613	0.0527411	0.251004	0.549754	0.0135179	0.0620598	0.0147449	0.0562937	0.220937	0.900579	0.269798	0.435574	0.00892069	0.00645075	0.0113243	0.0355989	0.154195	0.737166
FBgn0001942	eIF-4a	protein_coding	2L:5981764-5985909	0.00180501	0.0419703	0.585263	1	0.0160085	0.0465652	0.000513139	0.00328711	0.0131957	0.351602	0.485225	0.643436	0.00208559	0.00684815	0.363841	0.736505	0.0357075	0.476968		0.0093596	0.0287264	0.000714324	0.00531849	0.0189353	0.0418315	1.51713e-05	0.000124563	0.0762759	0.645469	0.0109651	0.0889196	0.00562306	0.0058224	0.00499901	0.0175194	0.0131664	0.162061
FBgn0001961	Arpc1	protein_coding	2L:13827941-13829741	0.000679198	0.0705817	0.898021	1	0.015643	0.0482935	0.000752357	0.00458798	0.0366036	0.549479	0.000414233	0.028333	0.00539485	0.00281119	0.0547016	0.170739	0.480627	1		0.015683	0.048976	0.000850123	0.00615247	0.0160517	0.0507831	0.000967924	0.00526619	0.958441	1	0.805753	0.872984	0.00501047	0.0130556	0.0748283	0.174729	6.25895e-05	0.0033974
FBgn0001965	Sos	protein_coding	2L:13813816-13819826	2.1367e-05	0.0131091	0.982563	1	0.00148204	0.0113087	0.115946	0.311239	0.283306	0.99388	0.111178	0.287204	0.00125708	0	0.00480395	0.0220347	0.999999	1		0.000474489	0.0135314	0.646996	1	0	0.0153266	0.999999	1	0.649664	1	0.327996	0.489253	0.00065481	0.000286352	0.41528	0.670403	0.823951	1
FBgn0001967	NimC3	protein_coding	2L:14019357-14020208	2.60157e-18	0.509637	1	1	0	0.49184	1	1	1	1	0.832107	0.897546	0	0	1	1	1	1		0	0.496537	1	1	0.0114392	0.450462	0.737113	1	0.881712	1	0.478008	0.618415	0.0184406	0	0.442574	0.704163	1	1
FBgn0001970	Pgant35A	protein_coding	2L:14359252-14361411	0.156314	1.4869	0.196984	0.560785	0.115637	1.65892	0.381208	0.739228	0.821254	1	0.0846151	0.251121	0.145465	0	0.0272306	0.0959025	1	1		0.124405	1.19052	0.198297	0.468964	0.0886746	1.45316	0.434896	0.764605	1	1	0.124645	0.27908	0.0178859	0.00524025	0.642896	0.918531	0.934626	1
FBgn0001974	l(2)35Bd	protein_coding	2L:15009939-15011764	0.00577037	0.0436176	0.112202	0.387638	0.00317913	0.0531513	0.445798	0.820349	0.641563	1	0.0302923	0.162651	0.000707946	0.00377602	0.738667	1	0.25305	1		0.00289264	0.0618076	0.544051	0.910316	3.70699e-15	0.0692674	1	1	0.658331	1	0.371843	0.528411	0.00391492	0.00892132	0.330772	0.565667	0.125149	0.659065
FBgn0001977	CIAPIN1	protein_coding	2L:15036293-15038861	0.00187106	0.135727	0.856962	1	0.0317656	0.115233	0.00333921	0.0169011	0.0485366	0.613945	0.208115	0.396241	0.0115545	0.0052599	0.0494802	0.156903	0.53527	1		0	0.137417	1	1	0.0205193	0.165931	0.13424	0.327866	0.950949	1	0.00359297	0.0570673	0.000619984	0.00210466	0.93971	1	0.880079	1
FBgn0001978	stc	protein_coding	2L:15113480-15118069	0.00341008	0.0108064	0.0011098	0.0105008	0.00396304	0.0111297	0.000315841	0.00213355	0.728222	1	0.84218	0.904209	0.00283749	0.000887083	2.08069e-05	0.000171316	0.236938	1		0.0039299	0.0175188	0.0121723	0.0570458	0.0108208	0.0189638	3.31706e-07	3.77106e-06	0.0126495	0.277858	0.590389	0.707854	0.0103016	0.00331039	1.65661e-07	1.70447e-06	0.0919144	0.550019
FBgn0001981	esg	protein_coding	2L:15333866-15336138	6.4518e-19	0.0353491	1	1	0	0.0449601	1	1	0.935706	1	0.0215749	0.143142	0.00124493	0	0.313624	0.66406	1	1		0.0294539	0.039161	9.20525e-10	2.91678e-08	0.0250583	0.0429503	2.63696e-07	3.04132e-06	0.568437	1	0.531219	0.660047	0.0210266	0.0107008	1.35391e-07	1.42202e-06	0.00364085	0.0663813
FBgn0001983	wor	protein_coding	2L:15423297-15425580	0.00233979	0.0298239	0.325356	0.767873	4.00027e-21	0.0425037	0.999999	1	0.405697	1	0.00449979	0.0825202	0	0.00047959	0.999999	1	0.806242	1		0.00116589	0.0320436	0.636793	1	1.30087e-16	0.0430882	1	1	1	1	0.0127223	0.0947504	0	0.0014642	1	1	0.651127	1
FBgn0001986	l(2)35Df	protein_coding	2L:15752263-15755900	0.00655176	0.026983	0.00777535	0.0528688	0.0113454	0.0307653	0.000230472	0.00161159	0.24128	0.956845	0.375399	0.551197	0.00760863	0.00125923	6.32011e-06	5.74558e-05	0.517653	1		0.00202472	0.0432342	0.543956	0.910316	0.00476627	0.0357802	0.10961	0.280444	0.544198	1	0.0444207	0.166491	0.00647456	4.32814e-17	0.000349643	0.00167659	1	1
FBgn0001987	Gli	protein_coding	2L:15756002-15762758	0.00246157	0.0523946	0.54591	1	0.0142792	0.0439006	0.000911291	0.00539963	0.0498291	0.620978	0.233448	0.422662	0.00896109	0	8.07424e-05	0.000584767	1	1		0.00829231	0.0396172	0.0183763	0.0796616	0.00797097	0.0389731	0.0204803	0.0738615	0.949114	1	0.911448	0.951733	0.00950423	0.00140423	1.8687e-05	0.000121208	0.594104	1
FBgn0001989	l(2)35Di	protein_coding	2L:15749319-15751078	0.0154422	0.131568	0.153168	0.474644	0.0423233	0.0968531	2.38365e-05	0.000206447	0.0783616	0.721843	0.0380191	0.176534	0.0152289	0.0136594	0.0161604	0.0621745	0.0903833	0.764563		0.018837	0.0690124	0.003296	0.0195408	0.0320502	0.0844254	0.000140722	0.000934129	0.230302	0.907621	0.171424	0.332834	0.0206843	0.00495189	0.00495747	0.0173878	0.615498	1
FBgn0001990	wek	protein_coding	2L:15766133-15768349	0.0104138	0.148217	0.37293	0.832753	0.0142025	0.135838	0.199211	0.464383	0.81473	1	0.0986509	0.271026	0.0155848	1.36593e-15	0.00569923	0.0254583	0.999999	1		0.0206856	0.0983487	0.017527	0.0767831	8.45427e-19	0.114147	0.999999	1	0.0609755	0.59502	0.0165408	0.104797	0.0142065	0.000557728	0.0112373	0.0353628	0.94385	1
FBgn0001991	Ca-alpha1D	protein_coding	2L:16165831-16190540	0.0104537	0.0508873	0.0206669	0.113397	0.0119145	0.0373449	0.000890557	0.00529497	0.806259	1	0.0364855	0.174086	0.0079036	0.00332072	0.00113506	0.00625781	0.269539	1		0.0103966	0.0193905	1.0025e-06	1.61423e-05	0.0153973	0.0275805	5.20397e-07	5.6971e-06	0.21624	0.898061	0.0170394	0.106325	0.0106214	0	2.08134e-05	0.000133535	1	1
FBgn0001992	Cyp303a1	protein_coding	2L:16294183-16296969	0.00435309	0.0822211	0.495637	0.980797	0.0218703	0.0887954	0.00731086	0.0330787	0.0937776	0.751385	0.60233	0.730391	0.0064451	0.0065891	0.119047	0.320987	0.262511	1		1.08249e-19	0.113234	1	1	0.0312655	0.0967712	0.000775223	0.00434221	0.0081965	0.220566	0.242312	0.407299	0.0215964	0.0130361	0.00222004	0.00863437	0.131664	0.675827
FBgn0001994	crp	protein_coding	2L:16263556-16287730	0.000951628	0.0239831	0.607962	1	0.00329344	0.0241545	0.102472	0.283115	0.395265	1	0.0522988	0.203059	0.00104976	0.00108467	0.319117	0.672113	0.499662	1		0.000253302	0.0368939	0.926345	1	0.000988923	0.0357882	0.716302	1	0.861726	1	0.704255	0.798061	0.00487494	0.00143902	0.0405212	0.104855	0.672996	1
FBgn0001995	mRpL4	protein_coding	2L:16328059-16329132	0.0351927	0.135613	0.00482119	0.0358188	0.0517949	0.158171	0.000740274	0.00452363	0.418361	1	0.297734	0.483302	0.0431925	0	2.37702e-07	2.81206e-06	1	1		0.028004	0.139855	0.0227783	0.0947537	0.00101722	0.157654	0.930704	1	0.114864	0.745116	0.0194232	0.112827	0.00382851	0.00619015	0.694896	0.972215	0.697939	1
FBgn0002021	l(2)37Bb	protein_coding	2L:19049843-19051612	0.00811146	0.045446	0.0394758	0.185363	0.00728261	0.041864	0.0460744	0.151683	0.879443	1	0.578983	0.711228	0.00480113	0.00290808	0.0276478	0.0971525	0.3278	1		0.006746	0.0370033	0.0354426	0.133335	0.0093753	0.0430419	0.0146806	0.0560745	0.60674	1	0.304993	0.467069	0.00635328	0.00194301	0.0327078	0.0877537	0.645807	1
FBgn0002022	Catsup	protein_coding	2L:19041862-19043614	6.00915e-21	0.051115	1	1	0.00365157	0.0636836	0.468549	0.848629	0.869388	1	0.00856181	0.105395	0.00104285	0	0.565174	0.992364	1	1		0.00594523	0.0429692	0.102224	0.296401	0.00408672	0.0575204	0.367994	0.680477	0.751142	1	0.00380886	0.0582485	0.00194945	0.00677014	0.598191	0.872616	0.231306	0.9025
FBgn0002023	Lim3	protein_coding	2L:19079256-19108427	0.00424703	0.0486738	0.276011	0.694761	1.34293e-20	0.0595455	1	1	0.282621	0.99388	0.116235	0.29408	0	0.000497746	0.999999	1	0.865279	1		0.00883621	0.0608797	0.0844975	0.257228	4.61329e-17	0.0709635	1	1	0.0862891	0.677967	0.0852614	0.229827	0	0	1	1	1	1
FBgn0002031	l(2)37Cc	protein_coding	2L:19121345-19123869	0.00863339	0.0349071	0.00724803	0.0499563	0.0145632	0.0510621	0.00235364	0.0124838	0.316572	1	0.01034	0.113729	0.00568617	0.00592373	0.019674	0.0736652	0.0550618	0.600237		0.0164275	0.0616454	0.00425649	0.0241159	0.0173818	0.0841877	0.0197286	0.071615	0.921275	1	0.0352097	0.149017	0.0106735	0.0095748	0.00576713	0.019835	0.0418787	0.344812
FBgn0002036	CG10561	protein_coding	2L:19114401-19116570	0.00611315	0.0578807	0.198257	0.56331	0.0114364	0.0539857	0.018671	0.0731117	0.440124	1	0.63844	0.757148	0.00532026	0.00342695	0.0495097	0.156949	0.368184	1		0.00598532	0.0181541	0.000683366	0.00512302	0.00810402	0.0223809	0.000247484	0.0015524	0.474464	1	0.156318	0.316522	0.0120541	0.00895411	7.06097e-05	0.000400599	0.00452344	0.0770325
FBgn0002044	swm	protein_coding	2L:19493251-19497978	4.34049e-16	0.0109112	1	1	0.00161777	0.00960059	0.0494532	0.160156	0.151285	0.854964	0.0475366	0.1944	0	0.000788149	0.999999	1	0.235455	1		0.00100593	0.0146086	0.382867	0.726336	0.00075375	0.0168619	0.562293	0.907378	0.295081	0.960783	0.118872	0.271962	0.000991716	0.00111103	0.315064	0.544701	0.458299	1
FBgn0002069	Aats-asp	protein_coding	2R:8764509-8770673	0.0166457	0.0801489	0.0199392	0.110547	0.0130206	0.0976225	0.111787	0.302826	0.742963	1	0.182861	0.369682	0.00684554	0.00802663	0.119079	0.321023	0.192143	1		0.0172439	0.275341	0.426985	0.781214	0.0191569	0.324503	0.449198	0.781498	0.954914	1	0.0585671	0.191102	0.0479004	0.00962688	0.0063871	0.021704	0.686349	1
FBgn0002121	l(2)gl	protein_coding	2L:9839-21376	0.0263304	0.0195261	0	0	0.0325788	0.0173368	0	0	0.28811	0.996958	0.421023	0.590039	0.0266919	0.00291915	5.4601e-27	1.07595e-24	0.0298089	0.430108		0.0321285	0.0472422	9.91829e-09	2.59443e-07	0.0404868	0.0492429	1.13888e-10	2.23573e-09	0.38503	1	0.778473	0.853633	0.0257661	0.00231796	1.23858e-10	2.34041e-09	0.54829	1
FBgn0002174	l(2)tid	protein_coding	2R:19594436-19596549	0.0284952	0.0734732	0.000127713	0.00163724	0.0171982	0.0819564	0.0186282	0.0729993	0.297598	1	0.460397	0.624423	0.0178123	0.00493403	7.10769e-05	0.000521878	0.352685	1		0.0202854	0.0712685	0.00241508	0.0149842	0.0279806	0.0628062	2.00336e-05	0.00015949	0.436388	1	0.391679	0.545266	0.0385006	0.000424483	6.4129e-14	2.18239e-12	0.926809	1
FBgn0002183	dre4	protein_coding	3L:1871574-1876312	0.00114696	0.0205151	0.475963	0.960046	0.00243623	0.0198808	0.138102	0.355274	0.576893	1	0.0950387	0.266186	0.00259898	0	0.000887145	0.00504561	1	1		0.0066154	0.0366042	0.0367417	0.137323	0.00896458	0.0386543	0.0101408	0.0409252	0.62575	1	0.711383	0.804019	0.007793	0.00448734	0.00896422	0.0291084	0.248423	0.931625
FBgn0002283	l(3)73Ah	protein_coding	3L:16581575-16583232	0.00488281	0.0399398	0.141263	0.44981	0.00528071	0.0346937	0.0813772	0.236885	0.930265	1	0.0113389	0.116816	0	0.00506953	1	1	0.0350416	0.474236		0.00490091	0.0513296	0.238438	0.530944	0.010784	0.0529508	0.0219725	0.0781693	0.354698	0.997369	0.833246	0.892507	0.00173126	0.00846439	0.577855	0.853602	0.06128	0.43607
FBgn0002284	Prosbeta6	protein_coding	3L:16602500-16603518	0.000920766	0.0385935	0.75245	1	0.00845649	0.040885	0.0196527	0.0761201	0.107451	0.786645	0.68146	0.788762	0.00496336	0	0.00473725	0.0217916	0.999999	1		0.0077875	0.0370075	0.0176633	0.0772178	0.00927001	0.0449116	0.0199152	0.0722034	0.778697	1	0.189456	0.35274	0.00391175	0.00756619	0.392726	0.643125	0.270897	0.971943
FBgn0002306	sas	protein_coding	3R:2988600-3009424	0.00408366	0.0294311	0.104236	0.368612	0.00507739	0.0341771	0.0780765	0.229439	0.797335	1	0.313015	0.497661	0.00519572	0	0.000281181	0.00180512	1	1		0.0122621	0.0229828	1.15828e-06	1.82807e-05	0.0154887	0.0216941	5.07612e-09	7.7513e-08	0.428385	1	0.696184	0.792045	0.0195223	0	4.68405e-15	1.86739e-13	1	1
FBgn0002354	l(3)87Df	protein_coding	3R:8856635-8857320	0.0212441	0.222896	0.252482	0.657734	0.0190579	0.193774	0.224333	0.506015	0.928399	1	0.0338439	0.168737	0.0222759	0	0.0111964	0.0453268	1	1		0.0113369	0.191704	0.451784	0.810812	0.013023	0.227298	0.464809	0.799952	0.942451	1	0.0542568	0.183601	2.01781e-17	0.0141278	0.999999	1	0.345693	1
FBgn0002413	dco	protein_coding	3R:26879807-26886932	0.00243854	0.0136254	0.0387901	0.182951	0.00362707	0.0104609	0.000443826	0.00289144	0.46337	1	0.0742902	0.236645	0.0018894	0.00114695	0.00440127	0.0204598	0.16955	0.995221		5.91457e-05	0.0197686	0.967739	1	0.00230533	0.0237461	0.229032	0.487792	1	1	0.00903968	0.0817418	0.00115122	0.00338716	0.519188	0.789833	0.208915	0.860574
FBgn0002431	hyd	protein_coding	3R:5540345-5551337	0.00181349	0.0135585	0.109931	0.382605	0.00344644	0.0166917	0.0196525	0.0761201	0.387261	1	0.159291	0.342919	0.00262526	5.76054e-06	0.000407379	0.0025094	0.995264	1		0.00438401	0.0192157	0.0110591	0.0528708	0.00824334	0.0249481	0.000627692	0.00359866	0.206214	0.888269	0.0766706	0.218053	0.00192649	0.00208722	0.192821	0.373773	0.333645	1
FBgn0002440	l(3)mbn	protein_coding	3L:6117034-6121907	0.00718671	0.0590809	0.147216	0.462784	8.68195e-17	0.0579574	1	1	0.17189	0.881253	0.0536422	0.204815	0	0.00220564	1	1	0.500741	1		0.00192726	0.0429397	0.560253	0.927822	4.68598e-18	0.050528	1	1	0.568559	1	0.200559	0.364772	0.00115295	0	0.604432	0.879239	0.999999	1
FBgn0002441	l(3)mbt	protein_coding	3R:23092048-23098995	0.00177415	0.0345599	0.50768	0.993512	0.00573946	0.0297207	0.029774	0.106437	0.296161	1	0.0223339	0.145301	0.00222816	0.00151522	0.128217	0.3406	0.48021	1		0.000951711	0.0330526	0.704147	1	0.00244739	0.0328512	0.34683	0.654185	0.365801	1	0.282404	0.447204	0.00254665	0.0021239	0.145067	0.298339	0.404737	1
FBgn0002466	sti	protein_coding	3L:12501098-12507915	0.0125725	0.0385769	0.000711147	0.00721999	0.0284725	0.041599	9.19752e-09	1.5472e-07	0.0166557	0.388307	0.60922	0.735136	0.016624	0.00388388	6.71328e-09	1.04439e-07	0.162633	0.975942		0.00416	0.0215098	0.0268745	0.107831	0.00374068	0.0241674	0.0678731	0.192747	0.882186	1	0.428815	0.578666	0.00195757	0.00276426	0.216031	0.4078	0.226511	0.894244
FBgn0002521	pho	protein_coding	4:1193095-1202254	0.0110477	0.0465936	0.00887744	0.0588539	0.00306781	0.0466807	0.402848	0.767327	0.158316	0.863504	0.991079	1	0.00343204	0.00361334	0.126027	0.335394	0.25756	1		7.19041e-05	0.0422775	0.981634	1	0.00434073	0.0505379	0.28472	0.570074	1	1	0.0133272	0.0962503	0.00483936	0	0.0787851	0.182017	1	1
FBgn0002522	lab	protein_coding	3R:2487149-2504312	0.00909978	0.037052	0.00715987	0.0495136	0.00151744	0.0477537	0.67711	1	0.131857	0.832686	0.00520574	0.0872099	0.00137994	0.00394092	0.484898	0.897809	0.178642	1		1.38964e-22	0.0392127	1	1	0.00158998	0.0441523	0.637198	0.983387	0.629871	1	0.122095	0.275671	0.0013334	0	0.391817	0.641993	0.999999	1
FBgn0002524	lace	protein_coding	2L:15499127-15505018	0.00365043	0.0200813	0.0368688	0.176341	0.00629014	0.0151737	5.29934e-05	0.000428818	0.278694	0.992244	0.0583161	0.212036	0.00286918	0.00211127	0.00468549	0.0215774	0.0909143	0.76686		0.00284023	0.0405929	0.374876	0.716013	0.00360461	0.0402527	0.264111	0.540684	0.865875	1	0.152904	0.312869	0.00459448	0.00544732	0.0738258	0.172739	0.114987	0.629249
FBgn0002525	Lam	protein_coding	2L:5542480-5546642	0.00167874	0.012914	0.123076	0.411041	0.00378303	0.0131986	0.00224161	0.0119724	0.21117	0.926752	0.882868	0.932929	0.00181847	0.000925278	0.0074027	0.0319194	0.298444	1		0.00498347	0.0267006	0.0319469	0.123217	0.00451892	0.0268639	0.0511365	0.153968	0.889415	1	0.967107	0.992191	0.00837616	0.00761243	0.00108333	0.00456334	0.00783564	0.112276
FBgn0002526	LanA	protein_coding	3L:6196931-6211122	0.0413852	0.0458542	1.35789e-11	7.02403e-10	0.0531761	0.0395211	0	0	0.270301	0.985293	0.316085	0.500329	0.0413977	0.00590231	1.07633e-19	8.2483e-18	0.0548321	0.59976		0.059197	0.0587077	2.75224e-13	1.62241e-11	0.0667944	0.0427622	0	0	0.577399	1	0.0318899	0.142066	0.0305564	0.0134765	1.95164e-11	4.30965e-10	8.49202e-05	0.00418039
FBgn0002531	Lcp1	protein_coding	2R:4317620-4318748	0.0178161	0.239705	0.347616	0.800591	2.81359e-15	0.290784	1	1	0.353583	1	0.136427	0.317394	0.00800598	0	0.395036	0.779857	1	1		0.0355288	0.267146	0.110297	0.31301	0.0296487	0.263555	0.169169	0.389459	0.850905	1	0.0332576	0.144993	0.0368466	0.0160738	0.0181262	0.0533194	0.450356	1
FBgn0002533	Lcp2	protein_coding	2R:4321302-4322290	0.00413591	0.263226	0.83442	1	0.023202	0.260638	0.270428	0.580981	0.510684	1	0.208723	0.396973	0	0.0136323	1	1	0.345223	1		0.00778458	0.233893	0.662417	1	0	0.230851	1	1	0.646992	1	0.537159	0.664595	0.00738698	0	0.422708	0.679742	1	1
FBgn0002534	Lcp3	protein_coding	2R:4322815-4323600	0	0.203363	1	1	0	0.226896	1	1	1	1	0.298796	0.484223	0	0	1	1	1	1		0.0138006	0.183133	0.341397	0.673067	0.0218766	0.190287	0.161203	0.376123	0.705266	1	0.0662049	0.202623	2.79145e-16	0.0312352	0.999999	1	0.0133053	0.16293
FBgn0002535	Lcp4	protein_coding	2R:4325152-4326000	5.94703e-16	0.129909	1	1	6.54159e-15	0.143305	1	1	1	1	0.35862	0.536864	0	4.95413e-16	1	1	1	1		0.0148943	0.0722281	0.0194494	0.0833766	0.0117438	0.102774	0.164954	0.382673	0.769854	1	0.0169462	0.106	0	0.0151194	1	1	0.0449412	0.359443
FBgn0002542	lds	protein_coding	3R:3746153-3750213	0.00202486	0.0158111	0.122935	0.410796	0.00209359	0.0142585	0.0815747	0.237359	0.96954	1	0.0134883	0.123764	0.00219574	0	0.00128873	0.0070024	1	1		0.00784286	0.0300449	0.00451732	0.0252684	0.00582278	0.035536	0.0575943	0.168985	0.63274	1	0.255605	0.420065	0.014288	0	2.037e-08	2.52835e-07	0.999999	1
FBgn0002543	lea	protein_coding	2L:1380086-1420453	6.13724e-18	0.0621846	1	1	0.0103173	0.0511864	0.0235558	0.0880565	0.0558245	0.651108	0.0233844	0.14785	0.00578236	0	0.00729819	0.0315254	1	1		0.00119797	0.0735623	0.827914	1	0.00751658	0.06651	0.167241	0.386456	0.416717	1	0.161236	0.322415	0.003841	0.00903923	0.127222	0.2688	0.00484688	0.0803904
FBgn0002552	lin	protein_coding	2R:4802029-4805739	0.00185647	0.015194	0.139473	0.445756	0.00180633	0.015719	0.164306	0.403806	0.978561	1	0.040741	0.181877	0.00132308	0.000499938	0.0607936	0.18583	0.625581	1		3.70147e-05	0.0243547	0.983584	1	0.00173685	0.0247403	0.373007	0.686951	0.521955	1	0.235692	0.400772	0.00098816	0.000122733	0.460971	0.725209	0.955061	1
FBgn0002561	l(1)sc	protein_coding	X:303754-304850	0.00584561	0.0789819	0.357106	0.812769	0.00549103	0.0669814	0.303489	0.629454	0.962203	1	0.0411369	0.182776	0.00457859	0.00110335	0.14163	0.367595	0.816467	1		0.00128048	0.0357528	0.63966	1	4.2332e-17	0.0410037	1	1	0.663316	1	0.28621	0.450638	0.00169722	0.00225921	0.509455	0.779035	0.579438	1
FBgn0002562	Lsp1alpha	protein_coding	X:12384324-12387015	0.0248239	0.0654969	0.000147306	0.00185509	0.0621593	0.0728873	4.3675e-11	1.05079e-09	0.00276979	0.169269	0.46904	0.630844	0.0131616	0.0303227	0.0217968	0.0801487	4.33489e-07	0.000124574		0.0168227	0.0668518	0.00584877	0.0312544	0.0620254	0.0919659	1.13603e-08	1.63347e-07	0.000472856	0.0405126	0.0306245	0.13965	0.0292094	0.0703221	0.0110382	0.0347998	9.41925e-11	6.50644e-08
FBgn0002563	Lsp1beta	protein_coding	2L:898500-901316	0.381807	0.177772	0	0	0.178422	0.146644	4.44089e-16	2.06024e-14	0.000138293	0.0273248	0.192499	0.380831	0.15104	0.129115	3.32227e-09	5.46432e-08	1.36258e-14	7.04831e-11		1.01513	0.428094	0	0	0.408307	0.363838	8.10463e-15	2.99452e-13	5.04026e-06	0.00204061	0.269911	0.435574	0.366173	0.208142	3.14969e-14	1.13537e-12	8.26186e-15	1.70946e-11
FBgn0002564	Lsp1gamma	protein_coding	3L:66430-68995	0.09893	0.155764	6.38762e-08	1.73903e-06	0.175588	0.125066	0	0	0.0183368	0.404663	0.138913	0.320436	0.0771894	0.0601751	1.82882e-07	2.21806e-06	7.84883e-07	0.000193334		0.193779	0.254615	7.15354e-10	2.32726e-08	0.243765	0.234484	1.79301e-13	5.47185e-12	0.352189	0.996798	0.577032	0.697711	0.119687	0.231822	0.000228547	0.00114608	1.15682e-23	1.19679e-19
FBgn0002565	Lsp2	protein_coding	3L:12122493-12124969	2.85222	1.87312	0	0	3.72831	1.54196	0	0	0.161322	0.867266	0.188078	0.37561	2.29529	0.997389	2.83051e-16	1.43897e-14	4.04842e-10	4.01379e-07		2.22112	1.80468	4.44089e-16	4.27379e-14	2.94164	1.50959	0	0	0.165303	0.832354	0.226333	0.391051	2.43459	0.689059	4.40188e-27	7.52721e-25	7.55407e-15	1.70946e-11
FBgn0002566	lt	protein_coding	2L:22817527-22835867	0.0173519	0.0271861	3.86761e-08	1.09473e-06	0.0143352	0.0208708	1.39962e-08	2.266e-07	0.504138	1	0.0747783	0.237598	0.0108052	0.00515993	6.51276e-08	8.52343e-07	0.00446029	0.140248		0.0173423	0.0205303	4.96196e-11	1.98969e-09	0.0195882	0.0277164	4.13165e-09	6.39402e-08	0.644229	1	0.0420509	0.16185	0.018406	0.00214023	1.02035e-11	2.36153e-10	0.386858	1
FBgn0002567	ltd	protein_coding	2R:5065369-5073847	0.0169272	0.0845781	0.0228893	0.122505	0.00920414	0.0877688	0.198316	0.462977	0.460397	1	0.80174	0.875072	0.0163578	0	1.43608e-05	0.00012228	1	1		0.0176948	0.0961395	0.0342504	0.130152	0.0441733	0.0872198	2.92737e-06	2.77082e-05	0.0447122	0.512898	0.509149	0.642913	0.0169979	0.0273704	0.0827525	0.189576	0.032233	0.289817
FBgn0002569	Mal-A2	protein_coding	2R:4341132-4343287	0.0812254	0.156755	2.09348e-06	4.20955e-05	0.110197	0.11279	1.02229e-12	3.12441e-11	0.27094	0.986782	0.0263946	0.153872	0.0630405	0.0319644	5.91526e-08	7.81562e-07	0.0024559	0.0918897		0.0936644	0.156819	1.4188e-07	2.75905e-06	0.190388	0.16275	1.77636e-15	7.02765e-14	0.00496509	0.166542	0.800983	0.869359	0.0917859	0.0525815	2.7264e-07	2.69269e-06	0.00128357	0.0311718
FBgn0002570	Mal-A1	protein_coding	2R:4337169-4339409	0.424652	0.398904	5.06262e-14	3.9086e-12	0.427771	0.356714	8.88178e-16	3.97777e-14	0.973859	1	0.449001	0.614535	0.317474	0.108663	7.31865e-14	2.57097e-12	0.000320177	0.021792		0.226329	0.251423	8.5667e-12	3.94774e-10	0.499972	0.321579	0	0	0.000316273	0.0308038	0.0952401	0.242666	0.160407	0.0728012	3.86873e-08	4.56634e-07	0.00631301	0.0971171
FBgn0002571	Mal-A3	protein_coding	2R:4343414-4345397	0.0413162	0.210758	0.025796	0.134784	0.153338	0.146858	9.64784e-14	3.40654e-12	0.000232621	0.0378705	0.0146694	0.126841	0.0573118	0.0396406	2.28698e-05	0.000186327	0.00391677	0.128191		0.124997	0.242097	1.90244e-06	2.86697e-05	0.321627	0.245925	0	0	0.000207644	0.0231753	0.915182	0.954426	0.101264	0.0499764	3.46118e-07	3.35277e-06	0.00835473	0.116961
FBgn0002573	sens	protein_coding	3L:13389328-13394225	0	0.0805677	0.999999	1	0.00159013	0.0839882	0.802973	1	0.788521	1	0.531853	0.676807	0.00379783	0	0.143382	0.371351	1	1		0.00325209	0.103526	0.681213	1	3.85056e-21	0.108043	1	1	0.663749	1	0.671113	0.772332	0.0113548	0	0.00693501	0.0232339	0.999999	1
FBgn0002576	lz	protein_coding	X:9178682-9197669	0	0.0501833	1	1	5.21563e-16	0.0546607	1	1	1	1	0.460077	0.624276	0	0	1	1	1	1		0.00339103	0.0585771	0.458286	0.818012	1.83746e-20	0.0700845	1	1	0.458591	1	0.163125	0.323959	0.000616392	0	0.788904	1	1	1
FBgn0002577	m	protein_coding	X:11648306-11663541	0.00790233	0.0458821	0.0461947	0.207876	0.00798499	0.0577549	0.101687	0.281546	0.989275	1	0.120028	0.297895	0.00855287	7.8357e-15	0.000431082	0.00264047	1	1		0.00194969	0.0404483	0.535041	0.901574	0.0124592	0.0408236	0.00130114	0.00686084	0.0374582	0.476547	0.949807	0.979699	0.00903871	0.000921754	0.021771	0.0620644	0.869376	1
FBgn0002578	Kaz-m1	protein_coding	3R:21840443-21842209	0.0732414	0.239224	0.00129154	0.0118887	0.157479	0.258742	1.13895e-07	1.5816e-06	0.0343816	0.539173	0.595354	0.724626	0.0673176	0.047836	0.000108023	0.000760107	0.010093	0.233595		0.044552	0.224667	0.0240882	0.0990875	0.0652175	0.269745	0.0083454	0.0346597	0.52326	1	0.215879	0.380691	0.0912502	0.0155226	1.03805e-05	7.15703e-05	0.518989	1
FBgn0002579	RpL36	protein_coding	X:522371-523516	0.0052139	0.0323878	0.0587379	0.247575	0.00829292	0.0414142	0.0229491	0.0863188	0.50757	1	0.0957523	0.26735	0.00570232	0.00102885	0.00201169	0.010393	0.671905	1		0.00740189	0.0391842	0.031027	0.120176	0.0178687	0.0459086	0.000104612	0.000715786	0.0770188	0.647487	0.282918	0.447479	0.0149593	0.00392361	0.0303834	0.0825853	0.689622	1
FBgn0002590	RpS5a	protein_coding	X:17037621-17042297	0	0.0386386	1	1	0.00380461	0.0440029	0.279588	0.594853	0.39533	1	0.0214021	0.142859	0.00324157	0	0.0258174	0.0919587	0.999999	1		0.00302732	0.0325043	0.248172	0.545399	0.0130414	0.050877	0.00530584	0.0235738	0.0636042	0.606325	0.00201494	0.0448324	0.00611825	0	0.035521	0.0938773	1	1
FBgn0002592	E(spl)m2-BFM	protein_coding	3R:21842236-21843192	0	0.0797027	1	1	0.0040696	0.08139	0.521078	0.906179	0.362687	1	0.355812	0.53417	0.000526	0	0.833466	1	1	1		0.00258229	0.0712198	0.636877	1	0.00393883	0.0830703	0.538966	0.883346	0.872314	1	0.0791316	0.221157	0	0	1	1	1	1
FBgn0002593	RpLP1	protein_coding	2L:419952-420864	0.001415	0.0312042	0.557259	1	0.00107391	0.0412917	0.731942	1	1	1	0.0124317	0.121263	0.00208728	0	0.0965963	0.271707	0.999999	1		0.00211111	0.0298001	0.371726	0.711441	0.00373583	0.0394071	0.239473	0.504117	0.682734	1	0.00120063	0.0356698	0.00254584	0	0.439688	0.700569	1	1
FBgn0002607	RpL19	protein_coding	2R:20855400-20857070	0.00484639	0.0269569	0.0378093	0.179842	0.00514939	0.0289523	0.040796	0.137522	0.930886	1	0.62859	0.749489	0.00320942	0.0017889	0.021539	0.0794124	0.344893	1		0.00968725	0.0229844	3.94427e-05	0.000426835	0.0132094	0.0357265	0.000195434	0.0012527	0.431577	1	0.00286433	0.0521063	0	0.00597403	1	1	0.388765	1
FBgn0002609	E(spl)m3-HLH	protein_coding	3R:21847545-21848849	0.0275949	0.0786292	0.000364991	0.00407337	0.0338561	0.0889571	0.0001393	0.00102027	0.614344	1	0.403371	0.574742	0.0155137	0.01518	0.00350575	0.0167989	0.0144756	0.285797		0	0.0577046	0.999999	1	0.00282527	0.056327	0.516868	0.858928	0.561357	1	0.490953	0.628703	0.00114828	0.000546662	0.699758	0.976363	0.912174	1
FBgn0002622	RpS3	protein_coding	3R:19184534-19185929	0.0067551	0.0298178	0.013571	0.0821527	0.015518	0.036268	3.20155e-05	0.00026972	0.0676972	0.688505	0.187005	0.374625	0.00556123	0.0056159	0.00615947	0.0272494	0.0212629	0.355617		0.00995848	0.0270515	0.000206571	0.00181108	0.0178704	0.0438361	6.67126e-05	0.000478126	0.146065	0.805828	0.00112747	0.0343532	0.00449635	0.00470907	0.0153677	0.0464195	0.0416861	0.344185
FBgn0002626	RpL32	protein_coding	3R:25870951-25871883	0.0107531	0.0933562	0.163065	0.495227	0.0187235	0.0854929	0.01434	0.0587078	0.470023	1	0.551422	0.69132	0.00493718	0.0098601	0.263539	0.586711	0.115734	0.849453		0.0100777	0.0602836	0.0534655	0.18249	0.0236009	0.112662	0.0190766	0.0696391	0.23752	0.911119	2.29805e-05	0.00443042	0.0065222	0.00943184	0.125403	0.265579	0.108156	0.604903
FBgn0002629	E(spl)m4-BFM	protein_coding	3R:21849543-21850301	1.2436e-15	0.129498	1	1	2.19766e-17	0.132847	1	1	0.903578	1	0.80832	0.880104	0.00569117	3.01998e-17	0.162279	0.407837	1	1		0.00776421	0.105899	0.353538	0.687957	4.55705e-19	0.110719	1	1	0.365679	1	0.348467	0.507329	0.0044414	0.00102763	0.293353	0.515918	0.8776	1
FBgn0002631	E(spl)m5-HLH	protein_coding	3R:21854576-21855457	0.0055037	0.109261	0.515859	1	3.70445e-21	0.0838888	1	1	0.519107	1	0.00222179	0.064821	0	0.00163166	1	1	0.754134	1		4.05918e-16	0.0661645	1	1	0	0.0699771	1	1	0.89233	1	0.592554	0.70936	0	0	1	1	1	1
FBgn0002632	E(spl)m6-BFM	protein_coding	3R:21858633-21859769	5.56868e-21	0.0768077	1	1	0.00049974	0.0640446	0.916405	1	0.897193	1	0.0957299	0.267324	0	0	1	1	1	1		0.0010899	0.0575862	0.804527	1	5.34538e-16	0.0547132	1	1	0.899093	1	0.492975	0.630162	0	0	1	1	1	1
FBgn0002633	E(spl)m7-HLH	protein_coding	3R:21862760-21863741	0.00156501	0.0908998	0.818768	1	0.00681892	0.100165	0.387431	0.747286	0.617513	1	0.0982095	0.270408	0.00245168	0.00171581	0.526847	0.947089	0.78391	1		2.27995e-16	0.0725045	1	1	0.00677242	0.08219	0.30198	0.593773	0.310057	0.96637	0.0278393	0.133308	0	0	1	1	1	1
FBgn0002638	Rcc1	protein_coding	3L:5923362-5925873	0.00479772	0.0339445	0.0927466	0.34083	0.0156694	0.0371222	4.33171e-05	0.000356514	0.026678	0.477521	0.544713	0.686301	0.00389165	0.00632384	0.0598954	0.18379	0.0162329	0.306735		0.0191611	0.0796116	0.00787915	0.0398795	0.0325704	0.07767	4.26484e-05	0.000319261	0.23255	0.90827	0.866864	0.918746	0.0243241	0.00395756	3.86091e-07	3.70701e-06	0.444808	1
FBgn0002641	mal	protein_coding	X:20300702-20304237	0.00767951	0.0482567	0.0647918	0.265572	0.00941157	0.04583	0.0201047	0.0775226	0.769571	1	0.72714	0.821113	0.00620236	0.00234281	0.00874281	0.0368802	0.459552	1		0.0116493	0.042794	0.00333877	0.019721	0.0121559	0.0485674	0.00656579	0.0282791	0.934637	1	0.391219	0.54481	0.0103765	0.00377521	0.0010719	0.0045189	0.341414	1
FBgn0002643	mam	protein_coding	2R:9878708-9947861	0.00465343	0.0349486	0.111829	0.386802	0.00611516	0.0372411	0.0550138	0.173918	0.73878	1	0.666909	0.778051	0.00460916	0.000773632	0.0073036	0.0315422	0.742984	1		0.00560498	0.0273514	0.0201077	0.0855188	0.00561453	0.0384635	0.0834264	0.22686	0.996554	1	0.0209021	0.116511	0.00260274	0	0.048605	0.12202	0.999999	1
FBgn0002645	Map205	protein_coding	3R:27881001-27894163	0.00966317	0.0242314	8.39967e-05	0.00113357	0.0361353	0.021013	0	0	2.9081e-07	0.000375436	0.334822	0.515817	0.0182425	0.00467585	5.29291e-15	2.23958e-13	0.00592596	0.169104		0.0195854	0.0333841	1.95725e-07	3.69165e-06	0.0524899	0.0453951	2.77556e-15	1.07545e-13	0.000109238	0.0165849	0.0372536	0.152957	0.0188275	0.00559043	6.89008e-11	1.37344e-09	0.0236451	0.23715
FBgn0002673	twe	protein_coding	2L:16259414-16261877	0.00622943	0.0333893	0.0327033	0.160766	0.00354671	0.0351163	0.233383	0.521805	0.524769	1	0.0140186	0.12502	0.0070738	0	1.55066e-06	1.57355e-05	1	1		0.00947853	0.0521298	0.0360853	0.13531	0.020482	0.0507926	6.91814e-05	0.000493768	0.121263	0.760667	0.859977	0.913134	0.0396979	0.016147	2.18834e-09	3.26923e-08	0.00511776	0.0833792
FBgn0002707	mei-9	protein_coding	X:4208263-4212834	0.00937556	0.0449384	0.0187248	0.105053	0.0215803	0.0338039	5.3902e-08	7.90582e-07	0.0416243	0.580548	0.0547332	0.206302	0.0103241	0.00501171	4.87073e-05	0.00037257	0.0767174	0.708441		0.0010826	0.0330154	0.667121	1	0.00127601	0.0352882	0.638213	0.984146	0.956067	1	0.355706	0.514077	0.00156279	0.00179626	0.41377	0.668591	0.547576	1
FBgn0002715	mei-S332	protein_coding	2R:18009606-18012071	0.0207037	0.144351	0.0885788	0.330112	0.0169785	0.150152	0.167552	0.409887	0.8313	1	0.028143	0.157739	0.00185171	0.0169871	0.787597	1	0.101643	0.80774		0.0294862	0.0697898	4.15297e-05	0.000445921	0.0194786	0.10004	0.0260522	0.0895574	0.397055	1	0.0148652	0.100422	0.0324123	0.0361243	0.000789183	0.00344163	0.000349189	0.0120018
FBgn0002716	mei-W68	protein_coding	2R:15343675-15347028	0.00303239	0.0237225	0.123988	0.413084	0.00514698	0.0171407	0.00149354	0.00838382	0.418768	1	0.0278369	0.15706	0.00160441	0.00249369	0.132564	0.349546	0.0853446	0.744777		0.00329364	0.0238734	0.0992226	0.290179	0.000543978	0.0307039	0.81403	1	1	1	0.171482	0.332902	0.000148632	0.00366438	0.927144	1	0.143169	0.707099
FBgn0002719	Men	protein_coding	3R:8538825-8548164	0.0582834	0.0862064	1.50465e-08	4.54491e-07	0.0871604	0.0573446	0	0	0.0909476	0.741755	0.00607143	0.0922822	0.0532495	0.0194509	1.95423e-12	5.35563e-11	0.000660656	0.0366967		0.0775892	0.099275	3.83484e-10	1.2944e-08	0.139212	0.148347	2.35589e-12	6.14701e-11	0.020292	0.356283	0.00658981	0.0717649	0.0385281	0.0197084	1.07108e-09	1.70213e-08	0.000108461	0.00500928
FBgn0002723	Met	protein_coding	X:11510157-11515313	0.00314245	0.0245169	0.126827	0.419376	0.00664858	0.0193342	0.00043647	0.0028489	1	1	0.623553	0.745895	0.00354807	0.00134539	0.0022369	0.0113691	0.366784	1		0.000453056	0.0205431	0.771455	1	0.00313811	0.0179656	0.0425194	0.132916	0.224808	0.903276	0.0404561	0.159385	0.00247997	0	0.023426	0.0661536	1	1
FBgn0002732	E(spl)malpha-BFM	protein_coding	3R:21836615-21837290	4.00982e-15	0.102009	1	1	0.00723245	0.119695	0.445414	0.819861	0.475468	1	0.0271644	0.155399	0.000603222	0.00204037	0.889441	1	0.780812	1		0	0.0911338	0.999999	1	0.00240032	0.0865913	0.714586	1	0.746997	1	0.706754	0.800365	0.00598433	0	0.159852	0.322023	0.999999	1
FBgn0002733	E(spl)mbeta-HLH	protein_coding	3R:21830768-21831745	0.0256971	0.114965	0.0125894	0.0775026	0.0144123	0.113518	0.125699	0.331065	0.426312	1	0.931531	0.970039	0.00492056	0.0151693	0.392687	0.776406	0.0624994	0.638245		0	0.084473	1	1	0.00147859	0.102217	0.849109	1	1	1	0.0509752	0.178185	0.00621095	0	0.167794	0.334743	1	1
FBgn0002734	E(spl)mdelta-HLH	protein_coding	3R:21823343-21824355	0.000776473	0.0434371	0.814242	1	0.000649472	0.0569092	0.878461	1	1	1	0.0117205	0.118212	0.00039815	0.000311833	0.835316	1	0.92346	1		0.0029314	0.0355755	0.30161	0.622443	8.20799e-17	0.0515703	1	1	1	1	0.00515569	0.0658869	0	0	1	1	1	1
FBgn0002735	E(spl)mgamma-HLH	protein_coding	3R:21825573-21826483	1.45111e-13	0.113989	1	1	1.49082e-18	0.0923706	1	1	0.788021	1	0.0444824	0.189506	0.00119671	0	0.70519	1	1	1		0.000235953	0.0813122	0.968707	1	0.00587524	0.0756922	0.327902	0.630248	0.511151	1	0.329372	0.490482	0.00341845	0.00206333	0.463711	0.72797	0.782905	1
FBgn0002736	mago	protein_coding	2R:17016082-17017242	0.0124822	0.13023	0.237346	0.633585	0.0269015	0.143571	0.0328136	0.115173	0.385634	1	0.509567	0.660766	0.0238894	0	6.09783e-05	0.000455324	1	1		4.17893e-15	0.390331	1	1	0	0.462952	1	1	1	1	0.10245	0.251906	0	0	1	1	1	1
FBgn0002772	Mlc1	protein_coding	3R:23482800-23485899	0.0427132	0.12382	0.000460386	0.00499258	0.0507949	0.133278	0.000146574	0.00106938	0.671859	1	0.61883	0.741964	0.00376074	0.0429756	0.648738	1	5.02919e-05	0.00505141		0.0187069	0.119347	0.0647844	0.210929	0.0607883	0.125909	5.97105e-06	5.3253e-05	0.0154881	0.309794	0.716384	0.807815	0.00913533	0.0106612	0.0260376	0.0722565	0.0396737	0.332612
FBgn0002773	Mlc2	protein_coding	3R:25997160-26000273	0.0810855	0.164938	4.82733e-06	8.83132e-05	0.0683016	0.160608	3.69263e-05	0.000307338	0.624336	1	0.85711	0.91476	0.0366862	0.037595	0.00140569	0.00755656	0.00298911	0.107747		0.0392971	0.110948	0.000309972	0.0025799	0.0644624	0.136513	7.78205e-06	6.78544e-05	0.188323	0.865542	0.159489	0.320437	0.0117773	0.00538288	0.000103743	0.000565029	0.11977	0.643433
FBgn0002774	mle	protein_coding	2R:1862362-1868283	8.42448e-20	0.0327353	1	1	0.00822202	0.0257149	0.000879177	0.00524087	0.0165244	0.387205	0.0951999	0.266384	0.00167235	0.0023537	0.227525	0.525929	0.24247	1		0.00638699	0.0251404	0.00550036	0.0297459	0.00274998	0.031419	0.274128	0.554935	0.294105	0.960132	0.130281	0.286448	0.00216153	0.000754687	0.359753	0.602912	0.84075	1
FBgn0002775	msl-3	protein_coding	3L:7116313-7118633	2.40727e-15	0.0594518	1	1	0.000257624	0.0587638	0.953081	1	1	1	1	1	0.00536007	0	0.0045408	0.0209845	1	1		0.00362548	0.0730891	0.521858	0.888061	0.0026858	0.0722403	0.626954	0.972874	0.909395	1	0.404096	0.556364	0	0.00401022	1	1	0.369249	1
FBgn0002778	mnd	protein_coding	3L:14978200-14984767	0.0088242	0.0412879	0.0180068	0.101965	0.0289967	0.0362982	2.3915e-10	5.15981e-09	0.00142671	0.116024	0.384807	0.559898	0.0170278	0.0024143	8.862e-10	1.61554e-08	0.357017	1		0.010262	0.049171	0.0182919	0.0794288	0.0158082	0.0460118	0.000428051	0.00254652	0.391716	1	0.652102	0.757801	0.00538192	0.00954991	0.089647	0.202101	0.020125	0.213213
FBgn0002780	mod	protein_coding	3R:27877782-27880696	0.00487635	0.0159704	0.00132726	0.0121624	0.0104157	0.0220898	1.06389e-05	9.86685e-05	0.058676	0.660852	0.0286448	0.15897	0.00612735	0.00148617	5.96459e-07	6.55408e-06	0.257389	1		4.64867e-16	0.0418169	0.999999	1	0.00150362	0.045643	0.665245	1	0.842243	1	0.244331	0.409079	0.00431773	0	0.131438	0.275903	1	1
FBgn0002781	mod(mdg4)	protein_coding	3R:17176568-17203123	0.00101151	0.0214972	0.541984	1	0.00825543	0.017988	1.38463e-05	0.00012549	0.00501074	0.225377	0.227645	0.416153	0.0024693	0.00214518	0.0205172	0.076394	0.121255	0.868371		0.00138358	0.0310338	0.564552	0.93166	0.00518624	0.0353191	0.0811348	0.222205	0.322108	0.97601	0.0049448	0.0649585	0.00223912	0.00292742	0.257113	0.467767	0.316069	1
FBgn0002783	mor	protein_coding	3R:11793856-11798635	0.0011796	0.0164077	0.377685	0.839644	0.0038551	0.0167941	0.0106229	0.045526	0.189617	0.903149	0.875451	0.928111	0	0.00255345	1	1	0.0190528	0.336391		0	0.025358	1	1	0	0.0246257	1	1	1	1	0.870411	0.921465	0.00182977	0.00151951	0.174165	0.344715	0.445131	1
FBgn0002787	Rpn8	protein_coding	2R:20287551-20292050	0.00489953	0.0248513	0.0261861	0.136149	0.00308472	0.032963	0.250105	0.549297	0.605793	1	0.00189002	0.0604147	0.00158593	0.00239403	0.244374	0.555215	0.232072	1		0.005839	0.0259509	0.0120641	0.0567162	0.00606306	0.0342387	0.0403636	0.127402	0.953457	1	0.0602648	0.193944	0.00722801	0	0.000161024	0.000837544	0.999999	1
FBgn0002789	Mp20	protein_coding	2R:9134175-9136385	0.0158433	0.0835915	0.0317962	0.157429	0.030984	0.0641125	6.47712e-06	6.27426e-05	0.151925	0.856953	0.073645	0.235748	0.0163033	0.0075415	0.000245369	0.00158952	0.140512	0.918302		0.0317265	0.0659569	6.0124e-06	7.95922e-05	0.0513575	0.061498	6.27945e-11	1.28897e-09	0.095869	0.701672	0.634628	0.743689	0.023531	0.00688533	9.77888e-10	1.55882e-08	0.0471403	0.36914
FBgn0002791	mr	protein_coding	2R:19859954-19862931	0.0106002	0.0838755	0.127297	0.42008	0.0169813	0.0794245	0.0161049	0.0647294	0.526294	1	0.711438	0.810919	0.00681382	0.00695794	0.0918249	0.260696	0.216487	1		0.0121577	0.0726766	0.0512977	0.17693	0.00951375	0.0896918	0.192598	0.429701	0.785519	1	0.00537479	0.0668185	0.0236883	0	8.15581e-08	9.0001e-07	1	1
FBgn0002838	ms(3)K81	protein_coding	3R:22701574-22702284	0	0.131068	1	1	0.00470596	0.12196	0.614787	1	0.715208	1	0.629286	0.74993	0	0	1	1	1	1		2.68545e-15	0.287307	1	1	0.0155261	0.256666	0.43869	0.768972	0.436942	1	0.350948	0.509757	0.0167009	0.00448563	0.19578	0.378339	0.821982	1
FBgn0002842	sa	protein_coding	3L:21398525-21399838	0.00523484	0.150814	0.650251	1	2.35194e-16	0.164872	1	1	0.68796	1	0.52445	0.671483	0.0103129	0	0.0416573	0.136123	1	1		0.0288009	0.206531	0.0979547	0.287446	0.0149488	0.262771	0.467501	0.802611	1	1	0.111936	0.263091	0.0442263	0	0.000254558	0.00126369	1	1
FBgn0002855	Acp26Aa	protein_coding	2L:5892883-5893896	0.00565725	0.0657992	0.282798	0.705239	0.00268076	0.0827229	0.673289	1	1	1	0.0868281	0.254527	5.81733e-18	0.00418485	0.999999	1	0.308645	1		0.0604153	0.0580792	1.00697e-13	6.47058e-12	0.0519622	0.0964311	9.21527e-07	9.63969e-06	0.580085	1	0.000616548	0.0255632	0.040074	0.0292269	9.70693e-07	8.55028e-06	6.18171e-05	0.00337363
FBgn0002856	Acp26Ab	protein_coding	2L:5892298-5892862	0	0.237538	1	1	0	0.294936	1	1	0.857298	1	0.038654	0.177786	0	0	1	1	1	1		0.318215	1.27142	0.00610066	0.0323001	0.412577	1.42498	0.00204763	0.0103084	0.606456	1	0.438833	0.587083	0.252414	0.107916	0.00938829	0.0302952	0.404927	1
FBgn0002862	Mst87F	protein_coding	3R:9652873-9653730	0.0145057	0.141805	0.209128	0.583083	0.0396797	0.155575	0.00615738	0.0286169	0.180295	0.892017	0.53148	0.676543	0.0162971	0.0107728	0.029022	0.10111	0.289077	1		0.00665292	0.0532248	0.130557	0.35335	0.00984637	0.0568515	0.0440329	0.136738	0.631767	1	0.654273	0.759213	0.0126318	0.0142606	0.30791	0.535105	0.446662	1
FBgn0002863	Acp95EF	protein_coding	3R:20054697-20055001	0.0102187	0.328522	0.683046	1	0.0012329	0.310353	0.957584	1	0.834434	1	0.377386	0.55325	0.00629734	0	0.592149	1	1	1		0.0126263	0.0878991	0.0873103	0.263939	0.0147412	0.07481	0.024576	0.0855635	0.833226	1	0.273652	0.438966	0.0132272	0.0225342	0.123446	0.262133	0.0509052	0.389815
FBgn0002865	Mst98Ca	protein_coding	3R:24117060-24118378	4.53604e-18	0.0849747	1	1	1.00524e-15	0.101992	1	1	0.882146	1	0.0810942	0.246409	0.002171	0	0.450361	0.856552	1	1		0.000165823	0.0149317	0.881866	1	0.00418905	0.0159301	0.00431791	0.0197703	0.0302289	0.435025	0.659076	0.76307	0.0176304	0.0169146	5.47468e-05	0.000318999	5.59293e-05	0.00316184
FBgn0002868	MtnA	protein_coding	3R:5609129-5610092	0.110652	0.0828681	0	0	0.179763	0.0710101	0	0	0.012263	0.346518	0.29609	0.482224	0.105236	0.0400722	1.63118e-17	9.89757e-16	8.98533e-09	5.6338e-06		0.0802884	0.0448225	0	0	0.109465	0.0650786	0	0	0.113527	0.741001	0.0116423	0.091438	0.0783266	0.0206526	1.01723e-13	3.3676e-12	0.0103377	0.136112
FBgn0002869	MtnB	protein_coding	3R:16328824-16329468	0.0722431	0.461212	0.0654249	0.267584	0.206696	0.502991	6.22086e-05	0.000494871	0.0437521	0.594177	0.557228	0.695895	0.0944022	0.0448575	0.000671729	0.00392953	0.180016	1		0.095777	0.478021	0.0225695	0.0940934	0.282076	0.473429	1.6335e-07	1.95256e-06	0.00936726	0.235585	0.947759	0.97832	0.144791	0.169445	0.000808696	0.0035175	0.000150202	0.00626867
FBgn0002872	mu2	protein_coding	3L:1942734-1947475	0.0220608	0.0492532	1.75012e-05	0.000279196	0.0189634	0.0314754	1.18123e-07	1.62722e-06	0.647402	1	0.00249592	0.0681953	0.0173142	0.00317121	1.52047e-09	2.67291e-08	0.251169	1		0.0128925	0.0495651	0.00468588	0.0260493	0.00950302	0.0613275	0.0685091	0.194132	0.632639	1	0.148824	0.308217	0.00345602	0.0105548	0.324455	0.556981	0.0293847	0.272645
FBgn0002873	mud	protein_coding	X:14141765-14152628	0.00670069	0.0151484	2.56207e-05	0.00039076	0.00531444	0.00983803	1.1752e-06	1.33825e-05	0.502978	1	0.0037243	0.0780215	0.00523882	0.000812224	1.48753e-09	2.62391e-08	0.336556	1		0.0232233	0.0170176	0	0	0.0213649	0.0241251	1.26361e-11	2.91151e-10	0.713809	1	0.0181112	0.109409	0.0591045	0.014983	2.73213e-19	1.88435e-17	0.00016256	0.00666692
FBgn0002878	mus101	protein_coding	X:13616279-13621146	0.00194452	0.0226294	0.285472	0.709343	0.00761367	0.0170662	1.95995e-05	0.000172788	0.0311256	0.518085	0.0565851	0.209054	0.00369462	0.00106359	0.000578944	0.00345513	0.428116	1		0.00156928	0.0222932	0.374429	0.715356	0.00149599	0.0286638	0.505598	0.845951	1	1	0.0247636	0.125656	4.69029e-16	0.0057668	1	1	0.0184413	0.201782
FBgn0002887	mus201	protein_coding	2L:8438169-8442342	0.00652797	0.0535946	0.141701	0.450929	0.00377988	0.0482264	0.335031	0.674332	0.644917	1	0.0252213	0.151672	0.00415552	0.000998928	0.0657892	0.198635	0.765584	1		0.0150887	0.0467383	0.000796836	0.00583841	0.0402556	0.0489402	9.76477e-11	1.94834e-09	0.00242818	0.108054	0.754728	0.835807	0.0290163	0.00513631	1.3237e-11	3.00644e-10	0.175144	0.790963
FBgn0002891	mus205	protein_coding	2R:3681130-3688549	0.0133496	0.0231535	3.3096e-07	7.85308e-06	0.00934343	0.0260145	0.000262245	0.00179971	0.309857	1	0.430198	0.598314	0.0116921	3.52541e-18	2.8412e-13	8.98888e-12	1	1		0.00309893	0.019731	0.0661474	0.21412	0.00930938	0.0194472	6.85922e-06	6.04705e-05	0.0248294	0.395279	0.921803	0.95936	0.00426755	0.00283067	0.0024804	0.00951463	0.0984497	0.573002
FBgn0002899	mus301	protein_coding	3L:8130908-8135114	0.0237823	0.0599044	0.000106022	0.00139637	0.0170316	0.0604319	0.0028181	0.0146322	0.441838	1	0.952863	0.986435	0.0183212	0.00166558	4.00628e-07	4.57977e-06	0.682309	1		3.11815e-16	0.0354611	0.999999	1	0.00471637	0.0332379	0.0926941	0.246363	0.110345	0.733719	0.071872	0.211157	4.08898e-15	0	1	1	1	1
FBgn0002901	mus304	protein_coding	3L:18102914-18105947	0.00227813	0.032868	0.379165	0.841542	0.00183086	0.03448	0.49518	0.877955	0.906058	1	0.247762	0.436743	0.00339139	0	0.00570394	0.0254733	1	1		0.00169212	0.0454856	0.626744	0.995544	0.00538856	0.0499166	0.185174	0.41723	0.490861	1	0.0381457	0.154711	0.0133247	0	1.24819e-06	1.06676e-05	1	1
FBgn0002905	mus308	protein_coding	3R:8531245-8538021	0.0294443	0.0380356	6.89786e-10	2.64793e-08	0.045454	0.0271492	0	0	0.055162	0.646666	0.0229326	0.146261	0.0324371	0.00510047	1.0873e-19	8.30161e-18	0.0311368	0.441269		0.0186356	0.0245053	8.1161e-10	2.60761e-08	0.0223765	0.0210782	5.79536e-14	1.8707e-12	0.456213	1	0.30726	0.469149	0.0222047	0.00301864	2.60944e-17	1.44751e-15	0.118351	0.638991
FBgn0002906	Blm	protein_coding	3R:7562532-7567505	0.00813744	0.0234251	0.000385602	0.00428031	0.0169776	0.0208516	1.94918e-10	4.26778e-09	0.021754	0.436263	0.431395	0.599172	0.0112424	0.00132798	7.65662e-12	1.91564e-10	0.373183	1		0.037859	0.0445997	4.04762e-11	1.66831e-09	0.0455818	0.0379842	7.77156e-16	3.26832e-14	0.426612	1	0.275904	0.440935	0.0620746	0.00430136	2.11065e-28	4.26481e-26	0.168265	0.772079
FBgn0002909	mus312	protein_coding	3L:7322232-7326571	0.00929245	0.0412338	0.0118479	0.0739057	0.00398692	0.051789	0.332753	0.671249	0.344069	1	0.12241	0.300412	0.00525038	0.00138949	0.0167039	0.0639802	0.649279	1		0.0237206	0.0419937	3.9864e-07	6.99599e-06	0.01606	0.0533822	0.0014661	0.00762764	0.298793	0.962628	0.103532	0.253305	0.0289025	0	2.22001e-15	9.60968e-14	0.999999	1
FBgn0002914	Myb	protein_coding	X:15748865-15751856	0.0013494	0.0226284	0.452054	0.929886	0.00533041	0.0236362	0.0118463	0.0499007	0.155605	0.860498	0.768311	0.85127	0.00249448	0.000908188	0.0236894	0.085887	0.55199	1		0.00173505	0.0221562	0.32406	0.651807	0.00868584	0.023403	0.000194957	0.00125004	0.019293	0.346417	0.710269	0.803288	0.00658161	0.000754444	0.000899757	0.00385922	0.770186	1
FBgn0002917	na	protein_coding	X:14160400-14171449	0.00151789	0.019601	0.330677	0.774864	0.00214904	0.01757	0.143441	0.36542	0.769902	1	0.0605968	0.215622	0.00260253	0	0.000420675	0.00258284	1	1		0.000789743	0.0176622	0.562604	0.930176	0.00337519	0.017839	0.0298245	0.099741	0.214455	0.896369	0.00899268	0.0815481	0.00421238	0	0.000172605	0.000891727	1	1
FBgn0002921	Atpalpha	protein_coding	3R:16774436-16801961	0.0015451	0.0795298	0.798221	1	0.0177754	0.077344	0.0106627	0.0456585	0.0807495	0.726147	0.665823	0.777678	0.00474425	0.00499232	0.1894	0.45744	0.347045	1		0.00985465	0.0445961	0.0132909	0.0613024	0.0247624	0.0812971	0.0013265	0.00698209	0.0909741	0.691515	5.14508e-05	0.00712577	0.00317584	0.00281612	0.0875233	0.198058	0.280042	0.984829
FBgn0002922	nau	protein_coding	3R:19538536-19544079	5.37125e-22	0.117645	1	1	8.10443e-20	0.139872	1	1	0.874223	1	0.0981376	0.270306	0	0	1	1	1	1		0	0.112181	1	1	2.78572e-20	0.135934	1	1	0.941196	1	0.0661083	0.202523	0.00556506	0	0.240285	0.443073	1	1
FBgn0002924	ncd	protein_coding	3R:25630012-25632849	0.00406492	0.0409226	0.220158	0.603749	0.000212067	0.0411825	0.944605	1	0.393418	1	0.143941	0.326193	0.000714204	0.00141987	0.671009	1	0.600452	1		0.00960929	0.0457216	0.0177213	0.0773896	0.0120948	0.060702	0.0232053	0.0817401	0.716096	1	0.0546439	0.18421	0.0175374	1.46253e-15	3.95354e-08	4.65581e-07	1	1
FBgn0002926	ndl	protein_coding	3L:6587038-6596466	0.0928711	0.122653	8.26649e-10	3.10985e-08	0.119494	0.142317	8.91062e-11	2.04855e-09	0.33098	1	0.314826	0.499375	0.0388975	0.067155	0.00209506	0.0107592	2.38689e-08	1.33479e-05		0.000779652	0.0123451	0.420635	0.772345	0.00190703	0.0188293	0.211993	0.461768	0.534066	1	0.00278581	0.0516817	0	0.00209264	1	1	0.28416	0.991492
FBgn0002930	nec	protein_coding	2R:3043982-3045746	0.0185618	0.0665543	0.00281658	0.0228362	0.025086	0.0457978	7.47182e-07	8.84534e-06	0.445018	1	0.0115531	0.117731	0.0165024	0.00535292	4.29762e-06	4.02727e-05	0.168618	0.991556		0.0483501	0.098239	4.11404e-06	5.67113e-05	0.0856771	0.128166	1.59803e-08	2.24016e-07	0.0626533	0.602545	0.0715714	0.210863	0.0159133	0.0103284	1.6576e-05	0.000108605	0.00593683	0.0932291
FBgn0002931	net	protein_coding	2L:82421-87387	0.0158985	0.0584471	0.00345205	0.0270862	0.0169553	0.0477202	0.000301752	0.00204841	0.887896	1	0.169735	0.355017	0.0116202	0.00484948	0.00020056	0.00132581	0.185488	1		0.0273801	0.0466573	1.97758e-07	3.72661e-06	0.0180384	0.0576585	0.00104295	0.00562408	0.253683	0.928108	0.150909	0.310429	0.0234959	0.00506873	2.60791e-08	3.17272e-07	0.231537	0.902789
FBgn0002932	neur	protein_coding	3R:4846070-4865193	0.0127222	0.0738762	0.0451514	0.204203	0.0197683	0.0737583	0.00375703	0.0187363	0.460745	1	0.991357	1	0.0150184	0.00120996	0.000108571	0.000763315	0.801601	1		3.59022e-20	0.070166	1	1	0.00252795	0.0849374	0.694995	1	0.918975	1	0.0351013	0.148793	0.00634305	0	0.0283234	0.0777446	1	1
FBgn0002933	ng1	protein_coding	X:3136445-3136967	0	0.260502	1	1	9.32879e-15	0.238944	1	1	1	1	0.455454	0.620284	0	0	1	1	1	1		0.00978117	0.200025	0.527144	0.893296	0.00936998	0.239797	0.610611	0.956221	0.981985	1	0.0664124	0.202852	0	0.0110943	1	1	0.477162	1
FBgn0002936	ninaA	protein_coding	2L:877302-878270	0.0193552	0.272625	0.368353	0.827348	0.0468068	0.229023	0.0212012	0.081001	0.359138	1	0.0112716	0.116472	0.0273128	0.00567604	0.0191946	0.0720661	0.729578	1		0.107778	0.304993	0.000325016	0.00269211	0.0153967	0.389427	0.606008	0.952121	0.0321472	0.447256	0.0975904	0.245707	0.0469287	0.0234508	0.0267042	0.0738092	0.42091	1
FBgn0002937	ninaB	protein_coding	3R:9526287-9528886	0	0.0586221	1	1	0.00672917	0.0472364	0.0908987	0.258279	0.208757	0.924409	0.0615911	0.217289	0.00429247	0	0.0283914	0.0993988	1	1		0.00759232	0.0607244	0.130924	0.354157	0.00701801	0.0804268	0.276929	0.559401	0.944446	1	0.00263112	0.050581	0.0120725	0.00211166	0.00548363	0.0189971	0.721372	1
FBgn0002938	ninaC	protein_coding	2L:7377702-7384344	0.000227847	0.157709	0.984393	1	0.0360843	0.0689319	1.65461e-06	1.82897e-05	0.0125565	0.348611	3.1612e-08	4.66412e-05	0.0136377	0.00448556	0.0131776	0.0522032	0.550066	1		0.00842918	0.0474835	0.040497	0.148096	0.0324688	0.0504861	3.41876e-08	4.55196e-07	0.00132371	0.0736709	0.677558	0.777556	0.0147979	0	0.00284262	0.010733	0.999999	1
FBgn0002939	ninaD	protein_coding	2L:18081628-18083608	0.980287	0.651257	0	0	1.00992	0.410214	0	0	0.877309	1	0.00187929	0.0604147	0.863133	0.125059	1.05918e-26	1.99232e-24	0.00323667	0.113508		0.685289	0.623997	1.73195e-14	1.2443e-12	1.04351	0.506447	0	0	0.0397991	0.490025	0.157048	0.317666	0.520851	0.161156	3.32293e-17	1.80459e-15	2.93684e-05	0.00189894
FBgn0002940	ninaE	protein_coding	3R:15711977-15713928	0.00703151	0.0750421	0.244694	0.645374	0.0221008	0.0371175	1.59502e-07	2.1472e-06	0.0513461	0.624595	2.30118e-06	0.00115935	0.00933574	0.00525633	0.00281823	0.0138739	0.175165	1		0.00191596	0.0270933	0.370318	0.70927	0.0158904	0.0266747	1.45929e-07	1.75548e-06	0.000233563	0.0247313	0.91578	0.954615	0.00667503	0	0.0128586	0.039772	1	1
FBgn0002941	slou	protein_coding	3R:17374383-17382904	0.00237452	0.0704355	0.663716	1	6.84779e-19	0.0679008	1	1	0.724313	1	0.444114	0.610314	0.000165661	0.000487459	0.949886	1	0.914942	1		0.00202085	0.0546665	0.628583	0.99682	0.0028511	0.0591962	0.533005	0.876801	0.44598	1	0.241744	0.406875	0	0	1	1	1	1
FBgn0002945	nkd	protein_coding	3L:18996841-19038549	0.00145107	0.019564	0.348852	0.802724	0.000584129	0.0202495	0.705341	1	0.70673	1	0.314343	0.499051	2.45058e-08	0.0010197	0.999977	1	0.443872	1		0.00160228	0.0128144	0.135092	0.361883	6.52356e-16	0.0164386	1	1	0.135214	0.786942	0.050391	0.177276	0.00110322	0.00101926	0.209518	0.398267	0.437465	1
FBgn0002948	nod	protein_coding	X:11474805-11479783	0.007881	0.0234201	0.000555407	0.00587823	0.00953338	0.0205024	1.0527e-05	9.78058e-05	0.62133	1	0.36785	0.544448	0.00599566	0.00272143	2.62765e-05	0.000211059	0.0809947	0.726109		5.18145e-17	0.0349101	1	1	0	0.0418826	1	1	1	1	0.08139	0.224531	0.00207147	0	0.277564	0.495229	1	1
FBgn0002962	nos	protein_coding	3R:14982960-14985924	0.00829933	0.0149268	6.28984e-07	1.40089e-05	0.0101324	0.0226501	2.00444e-05	0.000176259	0.557082	1	0.00496325	0.0860026	0.00799624	0.00125614	1.25958e-09	2.2506e-08	0.325054	1		0.00566714	0.0387871	0.0835713	0.255003	0.00183739	0.0666217	0.715798	1	0.526277	1	7.18756e-06	0.00231889	2.4807e-15	0.00305571	0.999999	1	0.563607	1
FBgn0002973	numb	protein_coding	2L:9437469-9464184	0.00528128	0.0219416	0.00835778	0.0560554	0.0077788	0.0218144	0.000285939	0.0019481	0.413167	1	0.968576	0.998448	0.0060151	0.00053102	1.58448e-06	1.60708e-05	0.710329	1		0.00263748	0.0309886	0.287783	0.601771	0.0135988	0.0341432	8.13852e-05	0.000572379	0.0112939	0.26202	0.512219	0.645447	0.00501931	0.00107878	0.00195696	0.00771855	0.610198	1
FBgn0002985	odd	protein_coding	2L:3604224-3606756	0.0014187	0.0444491	0.675589	1	0.00831951	0.0347231	0.00817028	0.0364492	0.140255	0.846116	0.00601056	0.0918655	0.000386931	0.00448887	0.832488	1	0.106811	0.821552		0.00282919	0.0446517	0.418932	0.770374	0.0124644	0.0422819	0.00176002	0.00898729	0.073478	0.639109	0.71112	0.803854	0.0048955	0.00435145	0.0647496	0.155098	0.234758	0.907919
FBgn0002989	okr	protein_coding	2L:2989594-2992759	0.00122545	0.0569624	0.781113	1	0	0.0540289	1	1	0.734216	1	0.447084	0.612682	0.000680551	0	0.6923	1	1	1		0	0.0423957	1	1	0.0034489	0.0476518	0.359359	0.669661	0.368891	1	0.0449136	0.167396	0	0.0018279	1	1	0.566107	1
FBgn0003002	opa	protein_coding	3R:678535-695701	6.11311e-05	0.0208973	0.968649	1	7.04258e-16	0.0279836	1	1	1	1	0.00577158	0.0903387	0	1.91846e-05	1	1	0.988098	1		0.00213839	0.0168148	0.127707	0.348203	0	0.0245096	1	1	0.127828	0.772409	0.00375525	0.0580715	0	0	1	1	1	1
FBgn0003008	or	protein_coding	2R:19855462-19856466	0.029602	0.155766	0.0318708	0.157647	0.00506621	0.171076	0.696974	1	0.198863	0.915286	0.0255637	0.152086	0.00323877	0.0139347	0.659142	1	0.217723	1		0.0277336	0.141939	0.0257636	0.104509	2.53614e-14	0.170828	1	1	0.119046	0.757415	0.0262756	0.129422	0.017214	0.000822515	0.0235613	0.0664541	0.940167	1
FBgn0003009	ord	protein_coding	2R:19158780-19163059	4.59374e-19	0.0592404	1	1	0.00461404	0.0585124	0.322202	0.656249	0.319695	1	0.246369	0.435192	0.00264052	0	0.164359	0.412112	1	1		0.00402443	0.129468	0.682543	1	0.0402886	0.104103	0.000121267	0.000818906	0.0145158	0.300322	0.153937	0.314079	0.0254939	0.0097817	0.000465215	0.00215583	0.268437	0.968297
FBgn0003011	ort	protein_coding	3R:15485470-15489394	8.87823e-19	0.041379	1	1	0.00239215	0.0471503	0.512479	0.895885	0.502656	1	0.0659246	0.223638	0	0	1	1	1	1		0.00132454	0.0466914	0.711554	1	0.0013711	0.066714	0.785454	1	1	1	0.000842267	0.0304319	0	0.00145733	1	1	0.714918	1
FBgn0003015	osk	protein_coding	3R:4760848-4764117	0.00778859	0.0163395	7.2248e-06	0.000126792	0.0193865	0.0193118	3.58602e-13	1.16481e-11	0.000984574	0.0950984	0.257939	0.446193	0.00938646	0.00421088	3.65107e-09	5.97188e-08	0.00209423	0.0828524		0.00175005	0.0385359	0.556892	0.924565	0.00267978	0.0880311	0.688896	1	0.480924	1	2.15053e-10	1.48014e-06	0.00299373	0	0.377842	0.624935	0.999999	1
FBgn0003016	osp	protein_coding	2L:14599196-14689340	0.00654177	0.0194113	0.000601538	0.00626393	0.0100782	0.0148213	1.04042e-08	1.73327e-07	0.210041	0.925275	0.0685971	0.228171	0.00684024	0.00154202	1.1532e-08	1.7278e-07	0.190214	1		0.00343987	0.021796	0.0632512	0.207537	0.00954246	0.0186607	2.24763e-06	2.17316e-05	0.0328739	0.450915	0.291722	0.455819	0.0083597	0.000572835	7.73352e-06	5.49499e-05	0.794741	1
FBgn0003023	otu	protein_coding	X:8379041-8383568	0.00610353	0.0147427	4.91192e-05	0.000694686	0.0121851	0.0184807	2.08308e-08	3.27516e-07	0.0324859	0.526296	0.125999	0.3049	0.00242723	0.00671675	0.0599742	0.183977	2.0833e-06	0.000406657		0.000707768	0.0243109	0.703012	1	0.00505766	0.0349909	0.0869176	0.23478	0.213494	0.895452	0.00697817	0.0736016	0	0.00229154	0.999999	1	0.488533	1
FBgn0003028	ovo	protein_coding	X:4942306-4964962	0.00120097	0.00924826	0.119744	0.403981	0.00545024	0.0108953	3.63369e-06	3.73681e-05	0.00318715	0.180367	0.26755	0.455232	0.00204526	0.00129137	0.000848031	0.00484445	0.0716825	0.682513		0	0.0206848	1	1	0	0.0232064	1	1	0.897948	1	0.270929	0.436326	0.00164477	0.000819713	0.302575	0.528275	0.742467	1
FBgn0003034	SP	protein_coding	3L:13294735-13295022	1.41038e-15	0.499245	1	1	0.0161917	0.49449	0.667488	1	0.675911	1	0.654826	0.76984	0	2.57292e-15	1	1	1	1		0.109359	0.135676	1.59637e-10	5.81523e-09	0.132102	0.166204	2.31228e-10	4.32973e-09	0.463857	1	0.16854	0.329671	0.155074	0.00882326	9.9074e-20	7.24361e-18	0.478232	1
FBgn0003041	pbl	protein_coding	3L:7889209-7905054	0.0152503	0.0305316	3.2707e-06	6.23724e-05	0.017254	0.0331432	4.07789e-06	4.13809e-05	0.710437	1	0.581141	0.712745	0.00797596	0.00840081	0.000752751	0.00435182	0.000771128	0.040496		0.021373	0.0816442	0.00454277	0.0253765	0.0299659	0.08773	0.000458248	0.00271368	0.468575	1	0.625747	0.73671	0.0276669	0.0117688	6.57683e-05	0.000374983	0.132007	0.676916
FBgn0003042	Pc	protein_coding	3L:21299238-21311120	0.0026561	0.0319111	0.29695	0.726092	0.0028481	0.0320464	0.268854	0.5785	0.956948	1	0.127884	0.307517	0.0010842	0.00167026	0.434051	0.834662	0.434805	1		0.00327623	0.0371223	0.270458	0.57848	0.00435736	0.0457851	0.237655	0.501257	0.819501	1	0.00870178	0.0804145	0.00198807	0.00136265	0.319067	0.550334	0.658903	1
FBgn0003044	Pcl	protein_coding	2R:14022931-14027495	0.00160432	0.0116594	0.10178	0.363347	0.00254313	0.0153277	0.0547724	0.173393	0.573233	1	0.064797	0.221928	0.00125502	0.000798461	0.0544023	0.169933	0.386849	1		0.00506406	0.0306744	0.0549102	0.186621	0.00618352	0.0312956	0.0245961	0.0856188	0.773067	1	0.891879	0.937558	0.00630135	0.00311891	0.0111907	0.035227	0.345535	1
FBgn0003046	Pcp	protein_coding	2L:7021682-7022470	0.00678372	0.0956403	0.36853	0.827482	0.00927428	0.113813	0.306056	0.63288	0.833347	1	0.0262322	0.153466	0.00947385	0	0.023169	0.0842737	1	1		0.00766292	0.0789555	0.232095	0.521363	0.0165177	0.0815299	0.0216307	0.0771658	0.364024	1	0.827783	0.888685	0.0124806	0.00744248	0.00885747	0.0288342	0.2293	0.897718
FBgn0003048	pcx	protein_coding	X:2119329-2132078	0.00124271	0.00951213	0.122389	0.409303	0.00175684	0.00743703	0.00915066	0.0401136	0.63066	1	0.0969509	0.268858	0.000721711	0.000783084	0.0883039	0.25306	0.184245	1		0.000776301	0.00840962	0.251607	0.550666	0.00223978	0.00736629	0.00135168	0.00709659	0.140465	0.794452	0.368625	0.525597	0.00222966	0.000408497	0.00180929	0.0071951	0.662945	1
FBgn0003053	peb	protein_coding	X:4511597-4521239	0.006147	0.0192067	0.00101694	0.00975494	0.00735607	0.0186809	9.29894e-05	0.00070633	0.665351	1	0.851197	0.91086	0.00688353	6.38235e-16	1.39869e-09	2.47989e-08	0.999999	1		0.00384619	0.0241573	0.0615305	0.20344	0.00681847	0.0250993	0.00353038	0.0166167	0.350745	0.996498	0.795257	0.86542	0.0024968	0.00684698	0.185023	0.361502	0.00508677	0.0830705
FBgn0003057	CG10598	protein_coding	X:17119190-17120900	0.00233038	0.0645948	0.637638	1	0	0.0799497	1	1	0.966976	1	0.088729	0.257182	0.00128808	0	0.566184	0.993631	1	1		0.00559698	0.0601015	0.247053	0.54369	0.00146559	0.072079	0.787492	1	0.571184	1	0.107767	0.258596	1.72393e-16	0.00675299	0.999999	1	0.145635	0.714443
FBgn0003060	CG9757	protein_coding	3R:9437305-9438155	0.00299521	0.0354615	0.290437	0.716603	0.00133336	0.0394739	0.658562	1	0.688861	1	0.200698	0.389296	0	0.00216634	1	1	0.297036	1		0.000433291	0.0335859	0.863084	1	0.00514393	0.0304013	0.0486456	0.148062	0.19594	0.879324	0.0432365	0.16422	0.00441808	0	0.0181	0.0532651	1	1
FBgn0003062	Fib	protein_coding	2R:18960432-18962248	0.0380017	0.0741956	2.26992e-06	4.50579e-05	0.0373237	0.0954263	0.000106676	0.00079762	0.959792	1	0.0886516	0.257173	0.0286647	0.00885874	5.88014e-07	6.47849e-06	0.137581	0.910254		0.0214359	0.255431	0.302466	0.623632	0.0166435	0.257213	0.409297	0.732465	0.869832	1	0.185465	0.348459	0.034396	2.20524e-15	0.0403034	0.104357	1	1
FBgn0003065	CG2150	protein_coding	3R:27589026-27590494	0	0.10982	1	1	0	0.112486	1	1	1	1	1	1	0.00417352	0	0.225067	0.521311	1	1		0.0187291	0.119745	0.0657952	0.213481	0.0235891	0.125184	0.0306261	0.101797	0.748735	1	0.762999	0.842122	0	0.00143597	1	1	0.726761	1
FBgn0003068	per	protein_coding	X:2579613-2586813	3.99471e-16	0.0235397	1	1	0.00712027	0.0235301	0.00146158	0.00823121	0.00473139	0.21632	0.966251	0.996847	0.000877347	0.00211809	0.430208	0.828889	0.202493	1		0.000107343	0.0241996	0.952233	1	0.00952214	0.0231463	5.4827e-05	0.000400999	0.00168468	0.0878417	0.767055	0.845062	0.00413129	0.00135457	0.0411301	0.106113	0.63906	1
FBgn0003071	Pfk	protein_coding	2R:5997245-6004962	0.0573411	0.137105	4.81524e-05	0.000681478	0.0521305	0.112086	9.94038e-06	9.27306e-05	0.791323	1	0.172724	0.358247	0.0286753	0.0259725	0.000803589	0.00462119	0.0059395	0.169104		0.0468975	0.085108	6.53071e-07	1.09415e-05	0.102503	0.114787	1.04298e-11	2.42747e-10	0.00456767	0.160464	0.0427189	0.163043	0.0100051	0.0109567	0.000241912	0.0012067	4.85074e-05	0.00280625
FBgn0003074	Pgi	protein_coding	2R:4798405-4801574	0.0181721	0.0991381	0.0349476	0.169186	0.0443341	0.0624626	4.05627e-09	7.27282e-08	0.0329966	0.527527	0.001832	0.0595933	0.0174303	0.0137089	0.000873731	0.00497788	0.0215203	0.357078		0.0261603	0.0510113	2.28907e-06	3.38308e-05	0.0810362	0.0748148	2.73115e-14	9.27918e-13	2.50705e-05	0.00581637	0.0095904	0.0838013	0.00817028	0.0084001	0.00182025	0.0072345	0.0040574	0.0710852
FBgn0003076	Pgm	protein_coding	3L:16119118-16121631	0.050097	0.0586314	3.65417e-11	1.75833e-09	0.0424828	0.0408693	1.24234e-13	4.33478e-12	0.495496	1	0.0147953	0.126841	0.0409684	0.00526479	1.02305e-17	6.43402e-16	0.131222	0.892372		0.0508389	0.0526409	1.45273e-12	7.49585e-11	0.104055	0.062701	0	0	0.000874885	0.0578994	0.236121	0.401369	0.043932	0.00791249	3.94234e-11	8.17344e-10	0.187346	0.816837
FBgn0003079	phl	protein_coding	X:2189499-2237903	0.00271021	0.0149423	0.0377417	0.179603	0.00634227	0.0137531	1.13835e-05	0.000104915	0.0733654	0.711065	0.574542	0.70793	0.0039383	0.000572113	2.8262e-06	2.74153e-05	0.550283	1		0.00347347	0.0263374	0.11299	0.318599	0.000665888	0.0315189	0.77897	1	0.387882	1	0.0767382	0.218129	0.00362168	0.00160979	0.0283672	0.0778443	0.48194	1
FBgn0003082	phr	protein_coding	2R:3712794-3714824	0.0782178	0.124865	6.15986e-08	1.69037e-06	0.105725	0.115431	5.15521e-12	1.42602e-10	0.255229	0.967796	0.59469	0.724062	0.0739202	0.0180049	2.38223e-12	6.4686e-11	0.0385683	0.496591		0.0303965	0.116128	0.00450557	0.0252385	0.0805647	0.0968374	7.46505e-11	1.51579e-09	0.00476182	0.163226	0.21795	0.382738	0.0717464	0	2.68047e-17	1.48293e-15	0.999999	1
FBgn0003086	Pig1	protein_coding	X:3142633-3143322	0	0.156727	1	1	1.07537e-15	0.153176	1	1	1	1	1	1	0.00428712	1.64031e-18	0.369832	0.745247	1	1		0.0148693	0.171588	0.280655	0.592192	0.00645588	0.150328	0.580723	0.926425	0.643009	1	0.0401314	0.158833	0	0.0072881	1	1	0.509942	1
FBgn0003087	pim	protein_coding	2L:10362989-10364092	0.0763544	0.144786	1.40521e-06	2.89882e-05	0.0253266	0.121476	0.0189444	0.0739444	0.0102594	0.320519	0.234676	0.423692	0.0399918	0.0110974	2.65755e-06	2.59008e-05	0.226242	1		0.00739469	0.153094	0.531722	0.898258	0.0046109	0.172551	0.724306	1	0.874882	1	0.234519	0.399511	0.0325785	3.55379e-16	9.7127e-05	0.0005325	0.999999	1
FBgn0003089	pip	protein_coding	3L:19291723-19330709	0	0.167159	1	1	0.0187105	0.193368	0.234078	0.522865	0.236988	0.954372	0.0106902	0.114687	0	1.36323e-14	1	1	1	1		0	0.153006	1	1	0	0.142968	1	1	1	1	0.579816	0.699752	0	0	1	1	1	1
FBgn0003090	pk	protein_coding	2R:3038208-3110883	0.000156983	0.0266309	0.936791	1	2.72978e-17	0.0335757	1	1	0.948806	1	0.0308959	0.163805	0.000926602	0	0.321074	0.675052	1	1		0.00208919	0.0213603	0.226221	0.512059	0.00166823	0.0311507	0.490902	0.829705	0.887833	1	0.000460219	0.021763	0.000264445	0.00136394	0.821817	1	0.471662	1
FBgn0003091	Pkc53E	protein_coding	2R:12812160-12832631	0.00167374	0.0832095	0.790139	1	0.00801586	0.0756603	0.193237	0.454091	0.472716	1	0.181769	0.36875	0.000110712	0.00474585	0.973314	1	0.37731	1		0.000266027	0.0483945	0.940885	1	0.00478182	0.0563116	0.290286	0.577493	1	1	0.0297558	0.137603	0.00759532	3.83553e-17	0.0199705	0.0577591	0.999999	1
FBgn0003093	Pkc98E	protein_coding	3R:24864878-24874870	0.00402687	0.0465528	0.28438	0.707563	0.0109967	0.0359785	0.00151813	0.00850095	0.42525	1	0.171996	0.357241	0.00617924	0.00126795	0.00285821	0.0140507	0.645729	1		0.0011502	0.030333	0.620527	0.988476	0.00992517	0.0345283	0.00222077	0.0110483	0.0291463	0.426515	0.379448	0.534072	0.00509034	0	0.000485861	0.00223797	1	1
FBgn0003114	plu	protein_coding	2R:16150463-16151189	9.59624e-21	0.371734	1	1	0.0425448	0.40402	0.201816	0.469294					0.00865452	4.10818e-13	0.565319	0.99245	1	1		0.000739804	0.210523	0.962114	1	0.0302679	0.169219	0.0383964	0.122432	0.169241	0.838783	0.0319861	0.142225	0.0233297	0	0.00732585	0.024405	1	1
FBgn0003116	pn	protein_coding	X:2075244-2076949	0.0094641	0.0937323	0.21261	0.589062	3.0752e-18	0.13238	1	1	0.416437	1	0.00715689	0.0989925	0.00560362	0	0.181159	0.442546	1	1		0.00698553	0.154057	0.560031	0.927602	0.0188487	0.118643	0.0618019	0.17877	0.452333	1	0.0132763	0.0961652	0.0100797	0.00604594	0.0845006	0.192683	0.471159	1
FBgn0003117	pnr	protein_coding	3R:11851801-11867518	0	0.0291701	1	1	0.00328115	0.0359779	0.25854	0.562746	0.26962	0.985293	0.00229723	0.0656931	0.00237848	0	0.0412588	0.134992	1	1		0.00172501	0.0238322	0.359306	0.695845	2.02487e-16	0.0284721	1	1	0.365505	1	0.168498	0.329671	0.000691746	0	0.558587	0.832314	0.999999	1
FBgn0003118	pnt	protein_coding	3R:19115953-19171889	0.0103242	0.11289	0.257694	0.665696	0.0123239	0.123959	0.219317	0.498066	0.883218	1	0.053782	0.205107	0.00864605	0.00271266	0.096844	0.272231	0.725665	1		9.7735e-19	0.148547	1	1	0.0188285	0.126451	0.0787309	0.217116	0.169967	0.839964	0.0765086	0.217806	0.0146713	0.00122075	0.0372097	0.09758	0.905708	1
FBgn0003124	polo	protein_coding	3L:20302754-20306566	0.00284007	0.00976791	0.00197206	0.0169804	0.00413408	0.0119981	0.000416611	0.00273307	0.403587	1	0.163451	0.347852	0.00327657	0.000222949	3.03248e-07	3.53294e-06	0.752911	1		0.00457424	0.0349275	0.115403	0.323155	0.0119546	0.0378906	0.000961186	0.00523641	0.119585	0.758585	0.580299	0.700179	0.0281468	0.013855	1.11333e-06	9.63038e-06	0.0148173	0.174693
FBgn0003129	Poxm	protein_coding	3R:4144747-4159514	1.74139e-21	0.0322918	0.999999	1	0.00125485	0.0289523	0.573069	0.963466	0.58205	1	0.393894	0.566392	0.000883584	0	0.360679	0.732225	1	1		0	0.0427171	1	1	0.00251526	0.032992	0.336029	0.640986	0.341581	0.989184	0.0439839	0.165731	0.00206745	0	0.152626	0.310427	0.999999	1
FBgn0003130	Poxn	protein_coding	2R:11714198-11722560	4.80946e-16	0.0278304	1	1	0	0.0281976	1	1	1	1	1	1	6.42912e-17	0	1	1	1	1		0.00355176	0.0280561	0.126311	0.345519	0.000739929	0.0317794	0.757557	1	0.401733	1	0.113237	0.264667	0.00163664	0.00165385	0.382185	0.629962	0.568865	1
FBgn0003132	Pp1-13C	protein_coding	X:15253134-15255094	1.30343e-18	0.0339116	0.999999	1	0	0.0323433	1	1	1	1	0.701088	0.803087	1.66157e-16	0	1	1	1	1		0.00808032	0.0435547	0.0331132	0.126691	0.00617878	0.0627998	0.223704	0.480002	0.766791	1	0.0132346	0.0961652	0.0220384	0.00198092	4.4249e-06	3.32981e-05	0.72299	1
FBgn0003134	Pp1alpha-96A	protein_coding	3R:20343992-20348053	0.00791087	0.0513591	0.0691955	0.278364	0.0197495	0.045848	3.32903e-05	0.000279436	0.0764897	0.716535	0.442191	0.608845	0.00732814	0.0065303	0.009249	0.0385829	0.0599424	0.624191		0.0245876	0.0485723	2.64275e-06	3.83924e-05	0.0304165	0.0582929	1.87379e-06	1.83573e-05	0.515471	1	0.216339	0.381205	0.02948	0.010415	4.28374e-08	4.99914e-07	0.0430807	0.3508
FBgn0003137	Ppn	protein_coding	3R:24346387-24366046	0.0313254	0.0654205	6.34098e-06	0.0001133	0.0465879	0.0438743	6.53921e-14	2.35309e-12	0.152585	0.857848	0.00699087	0.0981668	0.0194422	0.0195059	5.00019e-05	0.000381667	1.56885e-05	0.00209247		0.0341025	0.0591281	2.70916e-07	4.95106e-06	0.0637266	0.0442371	0	0	0.0111948	0.260941	0.0494919	0.175788	0.0341415	0.0240032	3.84296e-07	3.6932e-06	4.28812e-05	0.00254959
FBgn0003138	Ptp61F	protein_coding	3L:1342493-1475257	0.00247109	0.0296334	0.296146	0.724984	0.00736277	0.0291694	0.00575098	0.0270096	0.17603	0.886417	0.914709	0.957009	0.00408676	0.000831653	0.00441232	0.0204974	0.666042	1		0.00814679	0.0395897	0.0197229	0.0842285	0.0127375	0.0418487	0.00146271	0.00761189	0.401761	1	0.706819	0.800395	0.0118435	0.00839601	0.000577806	0.00261491	0.0319407	0.287967
FBgn0003139	PpV	protein_coding	X:6265098-6266948	0	0.0545465	0.999999	1	0.00164034	0.0630116	0.732271	1	0.801396	1	0.101836	0.275018	0	0	1	1	1	1		0.000576405	0.0852417	0.927782	1	6.98588e-21	0.0995085	1	1	1	1	0.162857	0.323721	0.00212544	0	0.506413	0.775876	0.999999	1
FBgn0003140	PpY-55A	protein_coding	2R:13842901-13844075	9.09568e-18	0.0648536	1	1	0	0.0731159	1	1	1	1	0.255338	0.443998	0.000767809	2.13283e-16	0.7155	1	0.999999	1		0.0103346	0.082286	0.129153	0.350813	0.00334978	0.114809	0.701529	1	0.532805	1	0.00496747	0.0651641	0.0269372	0.000467159	7.68133e-05	0.000433182	0.956349	1
FBgn0003141	pr	protein_coding	2L:20073719-20075458	8.16065e-17	0.0618563	1	1	0.0114349	0.068596	0.0515841	0.165374	0.0543141	0.643299	0.00173485	0.0583824	0.00760558	0	0.00158363	0.0083953	1	1		0.0133907	0.0743861	0.0374107	0.139041	0.0378407	0.0760872	4.30514e-06	3.95198e-05	0.0243202	0.391093	0.878193	0.927421	0.0229208	0.00820074	9.66608e-06	6.69571e-05	0.147279	0.718208
FBgn0003145	prd	protein_coding	2L:12082995-12085827	0.000278001	0.0319676	0.907101	1	0.00348798	0.0365794	0.237141	0.52834	0.254449	0.967796	0.0169362	0.132351	5.21553e-05	0.00183275	0.97085	1	0.426336	1		0.00108547	0.0305173	0.641184	1	0.00645859	0.029689	0.0147471	0.0562937	0.13102	0.778538	0.858723	0.91214	0.00944108	0	5.07167e-07	4.7248e-06	1	1
FBgn0003159	ptr	protein_coding	X:2238982-2260389	0.0155048	0.0221252	5.24278e-09	1.71915e-07	0.0114201	0.0273821	4.46088e-05	0.000365835	0.335706	1	0.1488	0.3311	0.0143333	0	2.25911e-17	1.3432e-15	1	1		0.00507139	0.0244036	0.0186812	0.0807803	0.00787613	0.029281	0.00390103	0.0181344	0.431864	1	0.216912	0.381742	0.00944644	0	8.77704e-06	6.14779e-05	1	1
FBgn0003162	Pu	protein_coding	2R:17062820-17070113	0.0201814	0.0816792	0.00723534	0.0499021	0.0156134	0.0900277	0.0450204	0.148757	0.680071	1	0.510713	0.661563	0.0213975	0	1.87333e-07	2.26408e-06	1	1		0.0395746	0.0709894	5.60516e-07	9.52187e-06	0.0302395	0.078839	0.000124604	0.000838613	0.43867	1	0.476763	0.617769	0.0391068	0.0181591	5.69102e-07	5.25214e-06	0.0176777	0.19665
FBgn0003165	pum	protein_coding	3R:4892065-5063404	4.05129e-05	0.0221739	0.980266	1	0.00576069	0.018313	0.00102013	0.00596762	0.0184261	0.405665	0.194775	0.382942	0.00255414	0.000327736	0.00745362	0.0320963	0.803684	1		0	0.0310165	1	1	0.00137143	0.0303026	0.559146	0.903497	0.604538	1	0.537653	0.665076	0.000699497	0.00447049	0.702918	0.97924	0.10578	0.596297
FBgn0003169	put	protein_coding	3R:10444752-10451425	0.00204404	0.0214357	0.237905	0.633987	0.00503985	0.020071	0.00595814	0.027841	0.242348	0.957726	0.65547	0.770334	0.00259256	0.000951165	0.0111307	0.0451404	0.491229	1		0.00315442	0.0599028	0.500891	0.864671	0.00550914	0.0714313	0.334391	0.638981	1	1	0.0568036	0.188271	0.0040812	0.000300816	0.128127	0.270248	0.941751	1
FBgn0003174	pwn	protein_coding	2R:3170077-3188311	0.00611145	0.026783	0.0110131	0.0697709	0.00302153	0.0318184	0.238573	0.531016	0.386626	1	0.242528	0.431793	0.00308105	0.00149067	0.0297917	0.103357	0.446564	1		3.08041e-22	0.0251378	0.999999	1	0.00129638	0.0297579	0.574573	0.92059	0.577898	1	0.0360279	0.150497	0.000721465	1.45798e-17	0.569773	0.844981	0.999999	1
FBgn0003175	px	protein_coding	2R:18381802-18449570	0.000429887	0.0281856	0.83854	1	0.00404932	0.0324365	0.131248	0.341631	0.290085	0.998167	0.00556135	0.0887657	0.000974755	0.00126406	0.448748	0.854661	0.529341	1		0.00102143	0.0245165	0.588967	0.957968	0.00368856	0.0271037	0.106331	0.274125	0.370573	1	0.0136087	0.0968384	0.00560113	0.000208289	0.00217326	0.00846676	0.932739	1
FBgn0003178	PyK	protein_coding	3R:18193258-18198468	0.0212774	0.0652056	0.000720454	0.00730731	0.0478346	0.054688	3.55254e-11	8.69888e-10	0.0116049	0.335729	0.23502	0.424034	0.0184406	0.015819	7.88415e-05	0.000572993	0.000876497	0.0442332		0.0327898	0.0683197	6.20286e-06	8.17474e-05	0.104417	0.103529	2.5635e-13	7.68717e-12	3.07353e-05	0.00634623	0.0049201	0.0648724	0.0090501	0.0129476	0.00655048	0.0221863	0.000444153	0.0144269
FBgn0003187	qua	protein_coding	2L:17486806-17497208	0.0237092	0.0452746	1.56918e-06	3.21464e-05	0.011696	0.0549814	0.0165178	0.0660425	0.100755	0.771186	0.188049	0.37561	0.0162592	0.00147758	1.23607e-07	1.54628e-06	0.65512	1		0.0156383	0.0334104	9.0355e-06	0.000115048	0.0185425	0.0356326	1.71243e-06	1.69369e-05	0.609211	1	0.662014	0.765313	0.0397928	0.0101552	5.54266e-08	6.34309e-07	0.167037	0.769405
FBgn0003189	r	protein_coding	X:16549392-16562745	0.0201898	0.0263569	1.364e-09	4.96003e-08	0.030958	0.0307904	3.37064e-13	1.10177e-11	0.0860709	0.736061	0.294828	0.481306	0.018741	0.00683015	1.55862e-11	3.70682e-10	0.00206339	0.0824202		0.00356875	0.0335814	0.192998	0.461016	0.00541652	0.0360604	0.0752739	0.209622	0.65524	1	0.0145604	0.0995492	0.00411107	0.00518974	0.077058	0.178765	0.0972978	0.569824
FBgn0003204	ras	protein_coding	X:10638535-10643130	0.00509434	0.0170157	0.00164359	0.0145207	0.0108578	0.019546	6.37917e-07	7.66945e-06	0.0445561	0.597631	0.348556	0.527494	0.0072071	0.000740246	2.26585e-09	3.88746e-08	0.543838	1		0.00886849	0.0486128	0.035677	0.134046	0.0139904	0.0530462	0.00424119	0.0194707	0.439186	1	0.553651	0.678001	0.00432085	0.00687222	0.0511619	0.12751	0.013467	0.164453
FBgn0003205	Ras85D	protein_coding	3R:5336283-5338789	1.25517e-15	0.0317151	0.999999	1	0.00107851	0.0348189	0.684316	1	0.707182	1	0.214533	0.402891	0	0.00050222	1	1	0.776194	1		7.30656e-16	0.0411979	1	1	0.008792	0.0343061	0.00515174	0.0229681	0.0293993	0.429305	0.00466909	0.063809	0.00665345	0.00246463	0.00815405	0.0268356	0.461187	1
FBgn0003206	Ras64B	protein_coding	3L:4139076-4141398	0.0106653	0.0316311	0.000524324	0.00560371	0.00900181	0.028381	0.00097865	0.00574284	0.699059	1	0.462926	0.626413	0.00758402	0.00221965	2.50422e-05	0.000202402	0.28112	1		0.00817464	0.0331647	0.00673301	0.0350649	0.0100059	0.0336034	0.00165981	0.00852188	0.686705	1	0.928915	0.964461	0.0151782	0.000532332	2.84232e-08	3.44122e-07	0.856905	1
FBgn0003209	raw	protein_coding	2L:8709880-8740660	0.0125731	0.0795592	0.0651669	0.266792	0.0387654	0.0579495	1.4432e-08	2.32022e-07	0.010631	0.321984	0.0322822	0.165663	0.0112152	0.0145522	0.0110472	0.044872	0.00507249	0.153219		0.0207991	0.0589788	0.000328125	0.00271152	0.035793	0.0772107	1.06531e-05	9.03008e-05	0.154166	0.817317	0.0679772	0.205501	0.0127193	0.0121267	0.000482021	0.00222325	0.00174016	0.0394367
FBgn0003210	rb	protein_coding	X:4429668-4434659	0.00419027	0.0257458	0.0599941	0.251793	0.0113452	0.0231486	4.52747e-06	4.53866e-05	0.039165	0.562582	0.472303	0.633335	0.00466671	0.0031458	0.00149161	0.00796258	0.0717601	0.682513		0.0112269	0.0392365	0.00224025	0.0140983	0.00908746	0.0396251	0.0107433	0.0429545	0.685632	1	0.946628	0.977397	0.00950863	0.00690573	0.00326745	0.0121246	0.0763178	0.494238
FBgn0003218	rdgB	protein_coding	X:13656785-13673521	0.0121161	0.0445964	0.00435324	0.0328379	0.0151041	0.0457656	0.000692331	0.0042723	0.640699	1	0.861815	0.918416	0.0112545	0.00260533	2.03084e-05	0.00016741	0.390681	1		0.00748914	0.0201647	0.000190018	0.0016838	0.00648651	0.0290401	0.0124796	0.0487475	0.768814	1	0.0135554	0.096748	0.00922454	0.00510881	0.000447345	0.00208281	0.0962062	0.565512
FBgn0003227	rec	protein_coding	3R:11648741-11658354	0.0149598	0.0669894	0.0125892	0.0775026	0.0244961	0.0584863	4.54579e-05	0.000372355	0.282407	0.99388	0.357812	0.536082	0.0181137	0.00158358	7.72719e-07	8.34029e-06	0.70061	1		0.000726024	0.0307936	0.754662	1	0.000831012	0.0416096	0.790526	1	1	1	0.00408563	0.059762	0.00406084	0	0.117637	0.252179	1	1
FBgn0003231	ref(2)P	protein_coding	2L:19542468-19545548	0.00859093	0.0194044	2.56277e-05	0.00039076	0.0199261	0.020843	1.37756e-12	4.14894e-11	0.00327444	0.183298	0.628824	0.749597	0.013391	0.000853081	4.70713e-16	2.32447e-14	0.525919	1		0.0325785	0.030214	3.33067e-14	2.29716e-12	0.0652392	0.0363111	0	0	0.000889474	0.0586769	0.213204	0.378003	0.0334945	0.00459273	1.32538e-15	5.96162e-14	0.161955	0.757875
FBgn0003248	Rh2	protein_coding	3R:14725145-14726741	0.0460572	0.182362	0.00572376	0.0412362	0.0475834	0.172723	0.00307707	0.0157359	0.949192	1	0.712623	0.811552	0.0470723	0	1.21474e-06	1.26049e-05	0.999999	1		0.0620025	0.136968	1.64002e-05	0.000195358	0.0645663	0.114309	4.22697e-07	4.67952e-06	0.902483	1	0.220566	0.385273	0.0633972	0.0179801	1.13167e-08	1.47731e-07	0.0914298	0.548647
FBgn0003249	Rh3	protein_coding	3R:15906782-15908172	0.0554456	0.151651	0.000227846	0.00270629	0.0915329	0.0684077	0	0	0.0894684	0.740332	1.09128e-07	0.00010734	0.0562164	0.0169312	4.86067e-10	9.20147e-09	0.035265	0.474989		0.0476359	0.067939	6.45135e-09	1.75322e-07	0.0925475	0.0578795	0	0	0.00406638	0.149666	0.277888	0.442542	0.0774385	0.00373941	4.49166e-15	1.79762e-13	0.654927	1
FBgn0003250	Rh4	protein_coding	3L:16845627-16855617	0.0855834	0.144754	1.75149e-07	4.44662e-06	0.194387	0.0760619	0	0	0.000299713	0.0429921	1.53745e-05	0.00423435	0.126692	0.0132918	1.69635e-23	2.15332e-21	0.0886156	0.755167		0.0538897	0.0726348	1.31263e-09	4.06582e-08	0.136408	0.0558948	0	0	1.49192e-05	0.00416286	0.0759149	0.216954	0.0912332	0.00575331	8.87916e-19	5.86961e-17	0.45523	1
FBgn0003254	rib	protein_coding	2R:15157583-15168901	0.00275408	0.0457035	0.443938	0.921686	0.0154334	0.0513751	0.0014882	0.00835913	0.0380908	0.557791	0.428091	0.596348	0	0.00913161	0.999999	1	0.00372562	0.123142		0.00346447	0.0485607	0.365888	0.703547	0.00238092	0.0567043	0.584821	0.930309	1	1	0.122397	0.276078	0.00532015	0.000561501	0.000690118	0.00305112	0.782335	1
FBgn0003255	rk	protein_coding	2L:13982743-14001248	0.00480103	0.0359534	0.110327	0.383401	0.00410725	0.0400799	0.206951	0.47728	0.876656	1	0.0294223	0.160739	0.00363679	0.000796074	0.0354675	0.119152	0.749204	1		0.00344902	0.0322848	0.189881	0.455705	0.00750784	0.0358838	0.0180076	0.0664756	0.331058	0.983303	0.472911	0.615252	0.0023193	0.00413952	0.30432	0.530279	0.210818	0.863769
FBgn0003256	rl	protein_coding	2RHet:198176-252641	0.00969081	0.136099	0.368146	0.827297	0.00358451	0.125403	0.706325	1	0.67255	1	0.12795	0.307569	0.00807095	3.67715e-16	0.102468	0.284585	1	1		0.019649	0.127553	0.0690051	0.220985	0	0.176103	1	1	0.0690563	0.625802	0.0122639	0.093338	0.00654956	0	0.320366	0.552023	1	1
FBgn0003257	r-l	protein_coding	3R:16896279-16899041	0.0105133	0.0545491	0.0279463	0.143341	5.05634e-18	0.0654859	0.999999	1	0.0621493	0.67045	0.0278743	0.157111	0.00881405	0	6.52375e-05	0.000483809	0.999999	1		0.0119796	0.0822607	0.0834391	0.254862	0.00378304	0.0950708	0.603978	0.949825	0.417714	1	0.0621469	0.1966	0.0020983	0.0127965	0.668731	0.946488	0.0761723	0.494205
FBgn0003261	Rm62	protein_coding	3R:1826148-1834301	0.00940937	0.0241056	0.000134585	0.0017126	0.0170671	0.0258861	2.61571e-08	4.0299e-07	0.0719228	0.706961	0.631138	0.75127	0.0120177	0.00129216	2.22978e-11	5.1897e-10	0.440523	1		0.0046896	0.0196497	0.00867132	0.043057	0.00937133	0.0249464	0.000158609	0.00103821	0.138726	0.792215	0.10584	0.256005	0.00679592	0.00433055	0.0020188	0.00792769	0.104563	0.592863
FBgn0003267	ro	protein_coding	3R:22702493-22706893	0	0.089506	1	1	0	0.0919458	1	1	1	1	0.919148	0.960875	0.000117557	0	0.965931	1	1	1		0.000302404	0.102622	0.968401	1	0	0.112655	1	1	1	1	0.439298	0.587589	0.000222941	0	0.956027	1	0.999999	1
FBgn0003268	rod	protein_coding	3R:27406673-27413966	0.00741836	0.0240772	0.00122766	0.0114218	0.00624389	0.0248145	0.00624213	0.0289419	0.726499	1	0.838207	0.901302	0.00606008	0.000758567	1.03251e-05	9.01042e-05	0.638555	1		0.00164423	0.0209547	0.323	0.650689	4.29833e-15	0.0250087	1	1	0.509647	1	0.165479	0.326281	0.00273701	0.000620117	0.0358836	0.0946661	0.740991	1
FBgn0003270	amos	protein_coding	2L:18596136-18596921	0.0087157	0.0689203	0.127183	0.41985	0.00145435	0.0974062	0.842495	1	0.440497	1	0.00549979	0.0883182	0.0019558	0.00314812	0.573014	1	0.567477	1		2.49692e-15	0.0783515	1	1	0.00623155	0.0907755	0.383046	0.698414	0.408354	1	0.0270918	0.131392	0.00665017	0	0.0177806	0.0524521	0.999999	1
FBgn0003274	RpLP2	protein_coding	2R:12473634-12474237	0.223016	0.0806801	0	0	0.387664	0.158939	0	0	0.00213745	0.151203	5.46197e-06	0.00205132	0.286133	0.0194078	1.57001e-39	1.20315e-36	0.0265491	0.402143		0.133691	0.0963129	0	0	0.273586	0.117347	0	0	0.000225187	0.0241722	0.180483	0.343087	0.253175	0.00306765	2.93789e-24	3.55484e-22	0.854032	1
FBgn0003275	RpII18	protein_coding	3R:1197517-1198119	0	0.123141	0.999999	1	0.00569366	0.116335	0.527069	0.912754	0.504318	1	0.523258	0.670477	0.00317833	0	0.405023	0.792617	0.999999	1		0.0143465	0.0881101	0.056238	0.189869	0.0184602	0.10253	0.0374392	0.119897	0.727727	1	0.303397	0.465454	0.00136536	0.0182102	0.84002	1	0.0718498	0.47756
FBgn0003277	RpII215	protein_coding	X:11456833-11464359	0.00193169	0.0173646	0.17936	0.526682	0.0031261	0.0167275	0.033834	0.118002	0.566883	1	0.800981	0.874428	0.00149034	0.00102155	0.0675334	0.202747	0.380708	1		0.00600655	0.0347227	0.044812	0.160006	0.00430614	0.0311672	0.100767	0.263353	0.673507	1	0.464155	0.608578	0.0027923	0.0029052	0.0238482	0.0670805	0.0648012	0.450598
FBgn0003278	RpI135	protein_coding	2L:404285-407969	0.0162265	0.0394276	5.70812e-05	0.000795556	0.0268253	0.036646	1.78895e-09	3.40839e-08	0.108841	0.788801	0.620166	0.742833	0.0134773	0.00806477	3.87505e-06	3.65611e-05	0.00500524	0.152523		0.000323388	0.0329029	0.895239	1	2.40864e-17	0.0390626	1	1	0.974493	1	0.121136	0.274679	0.00285442	0	0.0807871	0.185914	0.999999	1
FBgn0003279	RpL4	protein_coding	3R:23748543-23750610	0.00708875	0.0360812	0.0261056	0.135819	0.0165457	0.0538577	0.00123923	0.00708505	0.124363	0.81868	0.00687035	0.0977394	0.00452751	0.0073334	0.0739304	0.21906	0.0250392	0.389661		0.00841589	0.0322551	0.00454017	0.0253688	0.0261341	0.040687	7.56529e-08	9.51571e-07	0.00283515	0.119226	0.117263	0.269776	0.00483834	0.00482238	0.00952193	0.0306739	0.034995	0.306113
FBgn0003285	rst	protein_coding	X:2844432-2867867	0.0538256	0.0244847	0	0	0.0774954	0.0343222	0	0	0.0487921	0.615293	0.0227646	0.145907	0.0473674	0.018407	1.19294e-18	8.22774e-17	5.56639e-11	7.19839e-08		0.00164004	0.0177329	0.24993	0.548409	0.00292302	0.0238476	0.137372	0.333963	0.599653	1	0.0443354	0.166306	0	0.00224902	1	1	0.134443	0.684488
FBgn0003292	rt	protein_coding	3L:11577222-11580870	0.0341143	0.037693	7.2935e-12	3.86948e-10	0.037779	0.0456099	1.51518e-10	3.37829e-09	0.683803	1	0.198008	0.386171	0.0316848	0.00444553	2.04301e-16	1.07289e-14	0.126574	0.881813		7.14647e-20	0.0378611	0.999999	1	0.00304193	0.0421257	0.36795	0.680477	0.37758	1	0.0561221	0.186949	0.00506691	0	0.0429555	0.11004	1	1
FBgn0003295	ru	protein_coding	3L:1370628-1387437	0.0138091	0.0647066	0.0170811	0.098092	0.00101734	0.0880813	0.877216	1	0.149397	0.854964	0.00736158	0.100106	0.00181808	0.00556368	0.591201	1	0.285596	1		8.25873e-18	0.0767056	1	1	1.59293e-16	0.0966963	1	1	0.883285	1	0.0266958	0.130403	0.000831701	0.00144184	0.8322	1	0.826509	1
FBgn0003300	run	protein_coding	X:20561697-20568348	0	0.026863	1	1	3.17162e-16	0.0329003	0.999999	1	0.865775	1	0.0527627	0.20366	7.12911e-05	0	0.937282	1	1	1		0.000877318	0.0197403	0.567011	0.933698	0.000355764	0.0252046	0.850241	1	1	1	0.0395863	0.157673	0.000968648	0	0.488472	0.755888	1	1
FBgn0003301	rut	protein_coding	X:14681511-14720106	0.0102762	0.0369817	0.00292753	0.0235237	0.0101962	0.0207933	6.51163e-06	6.29884e-05	0.985319	1	0.000114315	0.0150206	0.0115426	0	1.8747e-12	5.15888e-11	1	1		0.00726229	0.023513	0.00116601	0.0080527	0.0132266	0.0249471	1.22061e-06	1.24412e-05	0.11116	0.73565	0.687604	0.785674	0.016974	0.00124065	2.56961e-09	3.78633e-08	0.66969	1
FBgn0003302	rux	protein_coding	X:5929786-5931833	0	0.104207	1	1	0.00491573	0.109513	0.55999	0.94885	0.585563	1	0.294963	0.481413	0.00310085	0	0.37965	0.758677	0.999999	1		0.0196496	0.0820214	0.00812895	0.0408243	0.0120051	0.103449	0.157587	0.370243	0.505834	1	0.115307	0.267291	0.0518005	0.0115964	1.70553e-09	2.60244e-08	0.153923	0.736488
FBgn0003308	ry	protein_coding	3R:8858250-8863742	0.0105764	0.0294545	0.000386244	0.00428513	0.0122485	0.0392805	0.00112179	0.00649075	0.738708	1	0.0531011	0.204276	0.00677485	0.00459737	0.00120508	0.00658593	0.0644842	0.647062		0.00994515	0.0435648	0.0110396	0.0528018	0.0179752	0.0329883	7.81305e-07	8.28175e-06	0.156304	0.820377	0.0594168	0.192445	0.0138217	0.00396217	4.86715e-07	4.55666e-06	0.165486	0.766181
FBgn0003310	S	protein_coding	2L:1049674-1077815	0.005384	0.0348747	0.0689637	0.277733	0.00400192	0.0381993	0.206561	0.476742	1	1	0.652051	0.767976	0.00296964	0.00171496	0.0802725	0.234295	0.486335	1		0.00442095	0.032033	0.103443	0.299002	0.000305581	0.0472088	0.930534	1	0.355404	0.997469	0.00252686	0.0499533	0.00624433	0	0.00286985	0.010822	1	1
FBgn0003312	sad	protein_coding	3R:7702957-7705476	0.00364163	0.0465908	0.329765	0.773851	0.00910842	0.0408821	0.0127141	0.0530058	0.302072	1	0.375762	0.551535	0.000124016	0.00627818	0.952708	1	0.0462519	0.548038		4.91622e-19	0.037678	1	1	0.00154331	0.0434197	0.641464	0.987319	0.672715	1	0.0825789	0.226169	0.00329873	0	0.130779	0.274688	1	1
FBgn0003313	sala	protein_coding	2L:11484707-11486949	0	0.288643	1	1	0.00557962	0.269646	0.788064	1	0.770983	1	0.5968	0.725958	0	0	1	1	1	1		0.0245789	0.206448	0.150782	0.390767	0.00189993	0.252099	0.91929	1	0.37504	1	0.088446	0.233912	0.0159838	0.00302331	0.295202	0.518508	0.900775	1
FBgn0003317	sax	protein_coding	2R:3693989-3697572	0.00515214	0.017885	0.00212007	0.0180371	0.00440204	0.0245854	0.0389836	0.13247	0.787801	1	0.0312985	0.164285	0.00402707	0.000784913	0.000355459	0.00221931	0.575438	1		0.014472	0.0508766	0.00239166	0.0148785	0.0106348	0.0545617	0.0259519	0.0892423	0.580575	1	0.634956	0.743905	0.00298556	0.000595028	0.173232	0.343296	0.860067	1
FBgn0003319	Sb	protein_coding	3R:11941883-11971006	1.02748e-15	0.0272725	1	1	0.00586403	0.0254729	0.010425	0.0448287	0.0464736	0.604988	0.00395642	0.0788451	0.00123746	0.00158675	0.297793	0.639905	0.373976	1		0.000606938	0.021371	0.707897	1	0.00115324	0.0280784	0.592731	0.938922	0.84052	1	0.00505114	0.0656362	6.20381e-15	0	1	1	1	1
FBgn0003321	sbr	protein_coding	X:10726785-10741125	0.000104971	0.0344441	0.967442	1	0.00230489	0.0363721	0.419692	0.787865	0.999884	1	0.281715	0.469965	0.00183852	0	0.138	0.360708	1	1		0	0.0272008	1	1	0.00364987	0.0362465	0.219219	0.472979	0.214608	0.896828	0.000116473	0.0111783	0.0035221	0.00187196	0.0993716	0.220351	0.5482	1
FBgn0003326	sca	protein_coding	2R:8668046-8689515	0	0.0467809	1	1	0.00581596	0.042773	0.106718	0.291828	0.187682	0.901364	0.0985852	0.271026	0.00130934	0.00113737	0.482756	0.895357	0.700918	1		0.00840573	0.0422439	0.0234736	0.0969834	0.000688337	0.0500837	0.854246	1	0.146112	0.805828	0.0230095	0.121077	0	0.00223323	1	1	0.556642	1
FBgn0003328	scb	protein_coding	2R:11136289-11146003	0.0228802	0.0592224	0.00012079	0.00156106	0.0380875	0.0593938	4.02692e-08	6.02902e-07	0.124907	0.819778	0.984387	1	0.0235232	0.00695416	3.76811e-08	5.17703e-07	0.0970518	0.791213		0.0379434	0.0628732	1.2064e-07	2.39097e-06	0.0354497	0.0532507	1.68007e-08	2.3488e-07	0.814796	1	0.260132	0.425004	0.0311414	0.0106274	8.14131e-08	8.98889e-07	0.0612631	0.43607
FBgn0003330	Sce	protein_coding	3R:23506153-23507751	0.00619458	0.05212	0.149202	0.466475	7.9942e-18	0.0580908	1	1	0.185467	0.898456	0.15486	0.338496	0.00212082	0	0.290533	0.628382	1	1		0.00218224	0.057672	0.620893	0.988832	0.00196044	0.0690564	0.709371	1	1	1	0.0800722	0.222461	0	0.00424317	0.999999	1	0.294262	1
FBgn0003334	Scm	protein_coding	3R:5459081-5463333	0.000785421	0.0237017	0.670283	1	0.000745076	0.0252761	0.699599	1	0.981086	1	0.41367	0.583699	0.00180475	1.09299e-15	0.0287959	0.100492	1	1		0.00510477	0.04437	0.160551	0.407072	0.0086114	0.0520067	0.0566905	0.166854	0.549761	1	0.282708	0.447342	0.00131615	0.00110715	0.222296	0.4167	0.493528	1
FBgn0003339	Scr	protein_coding	3R:2648842-2675703	1.08031e-21	0.0171486	0.999999	1	0.000962555	0.0197516	0.530633	0.91683	0.537469	1	0.0563503	0.208612	0.000476154	2.05263e-15	0.44081	0.844206	0.999999	1		0.000828882	0.0162926	0.511274	0.876362	0.000699755	0.0191096	0.631832	0.977	0.94672	1	0.106056	0.256314	0.000209754	0.00187212	0.83818	1	0.246098	0.92822
FBgn0003345	sd	protein_coding	X:15698403-15721714	0.00452023	0.0225588	0.0264606	0.137286	0.0102272	0.0171845	1.88929e-07	2.50104e-06	0.0569509	0.654271	0.0674938	0.226121	0.00417964	0.00325703	0.00104443	0.0058296	0.0264193	0.400629		0	0.01935	1	1	0	0.0220999	1	1	1	1	0.22224	0.38685	0.00206742	0	0.098178	0.218219	1	1
FBgn0003346	RanGAP	protein_coding	2L:19441959-19447317	0.00726455	0.0308182	0.00940326	0.0616876	0.0105854	0.0263189	7.32617e-05	0.000571591	0.41134	1	0.285372	0.473275	0.00798335	0.000920179	1.76465e-06	1.77503e-05	0.627026	1		0.0711981	0.0840274	4.28659e-11	1.74594e-09	0.0425491	0.0795213	1.04571e-06	1.08022e-05	0.0658233	0.614298	0.708208	0.801352	0.0872734	0	4.21347e-24	5.03936e-22	0.999999	1
FBgn0003353	sei	protein_coding	2R:19934934-19940558	0.0198866	0.0816967	0.00786601	0.053345	0.0122281	0.0884931	0.100299	0.278562	0.476688	1	0.588948	0.71933	0.0156609	0.000337896	0.000248714	0.00161018	0.95112	1		0.00376988	0.0788104	0.535973	0.902265	0.0158343	0.0618185	0.00537028	0.0238192	0.153281	0.81641	0.00356905	0.0568625	0.00676801	0.0016655	0.0635128	0.152683	0.755717	1
FBgn0003357	Jon99Ciii	protein_coding	3R:25747938-25749177	0.155498	0.109617	0	0	0.263646	0.111841	0	0	0.00628457	0.254562	0.891761	0.939843	0.164558	0.0449324	3.96861e-21	3.60152e-19	1.95544e-06	0.000389039		0.24364	0.153381	0	0	0.329684	0.121497	0	0	0.107497	0.728822	0.114156	0.265768	0.294144	0.074004	3.20785e-25	4.39561e-23	1.53894e-08	4.91599e-06
FBgn0003358	Jon99Ci	protein_coding	3R:25750948-25751911	0.11071	0.163592	1.23054e-08	3.76087e-07	0.215319	0.18832	4.44089e-15	1.85629e-13	0.00712174	0.275133	0.340666	0.520531	0.136498	0.0266785	1.60881e-15	7.29997e-14	0.0368149	0.484408		0.209947	0.236822	1.38752e-11	6.24114e-10	0.422252	0.221614	0	0	0.00109979	0.0667828	0.652461	0.758005	0.357242	0.220014	6.55651e-11	1.31327e-09	4.7375e-09	1.78225e-06
FBgn0003360	sesB	protein_coding	X:10674926-10680991	0.0229594	0.119453	0.0278644	0.143098	0.0359897	0.106005	0.000499584	0.00321321	0.391147	1	0.418335	0.587831	0.015045	0.0143296	0.0173681	0.0662788	0.0751747	0.700649		0.0224585	0.102241	0.0140655	0.0642023	0.043755	0.139738	0.00102749	0.00554795	0.199254	0.882611	0.0343038	0.146974	0.00288705	0.00769543	0.121404	0.258699	0.000786073	0.0218826
FBgn0003366	sev	protein_coding	X:10965474-10980332	0.00531374	0.0244831	0.0167765	0.0967452	0.0170128	0.0199949	3.8759e-11	9.40167e-10	0.00145405	0.117784	0.171849	0.357133	0.00828808	0.00295884	2.06278e-07	2.46853e-06	0.0630607	0.640544		0.0054146	0.0210529	0.00502476	0.0275629	0.0125338	0.0275465	1.43936e-05	0.000118861	0.0484625	0.533068	0.0684294	0.206065	0.0057019	0.00336436	0.000789257	0.00344163	0.0937984	0.557148
FBgn0003371	sgg	protein_coding	X:2527985-2573586	0.00212719	0.050034	0.582843	1	0.0086029	0.0582415	0.0796662	0.232996	1	1	0.0178632	0.134638	0.00660955	0	0.00285248	0.0140258	0.999999	1		0.0143928	0.0505903	0.00234664	0.0146601	0.0230733	0.0888464	0.00477746	0.0215831	0.369769	1	0.000145098	0.0122786	0.00200746	0.00284036	0.133391	0.27938	0.125484	0.659819
FBgn0003372	Sgs1	protein_coding	2L:4937409-4941423	4.63928e-20	0.073114	1	1	0.013403	0.0779636	0.0490198	0.159201	0.105162	0.779544	0.00382201	0.0786329	0.00738606	0	0.0179534	0.0681479	1	1		0.0197656	0.0429906	1.24594e-05	0.000152543	0.0136634	0.0751759	0.0358353	0.115728	0.46064	1	0.000164457	0.0130639	0.0054341	0.0129714	0.346032	0.585664	0.120178	0.64412
FBgn0003373	Sgs3	protein_coding	3L:11505321-11506502	0	0.12333	1	1	5.3598e-18	0.149556	1	1	0.861053	1	0.065394	0.222578	0	0	1	1	1	1		0.00928074	0.122502	0.338786	0.670026	1.70779e-17	0.158877	1	1	1	1	0.072946	0.212563	0.00666531	0	0.258396	0.469483	0.999999	1
FBgn0003374	Sgs4	protein_coding	X:3143534-3145073	0.00399398	0.083237	0.535423	1	0	0.107496	1	1	1	1	0.0456435	0.191512	0	2.15637e-15	1	1	1	1		0.000958854	0.0808614	0.874121	1	0.00102461	0.0879972	0.876511	1	0.904011	1	0.412636	0.564433	0	0	1	1	1	1
FBgn0003375	Sgs5	protein_coding	3R:13421084-13421834	0	0.103682	1	1	0.00237732	0.125325	0.800889	1	1	1	0.0465576	0.192724	8.29019e-17	0.000591362	1	1	0.921995	1		6.38962e-20	0.125166	1	1	5.36746e-15	0.13417	1	1	1	1	0.555221	0.67932	0	0	1	1	1	1
FBgn0003377	Sgs7	protein_coding	3L:11502961-11503347	0.000813674	0.258974	0.966822	1	0.0176928	0.221786	0.318692	0.650943	0.523403	1	0.20479	0.393318	0	0.00938285	1	1	0.476944	1		1.10595e-16	0.240994	1	1	0.0207669	0.1965	0.193948	0.432108	0.194691	0.877916	0.102293	0.251835	0	0	1	1	1	1
FBgn0003378	Sgs8	protein_coding	3L:11502067-11502494	1.00959e-16	0.28079	1	1	0.018555	0.288941	0.417216	0.784998	0.464891	1	0.235751	0.424556	4.38616e-17	0.00657145	1	1	0.670388	1		2.18349e-16	0.427616	1	1	0.0408522	0.337576	0.143063	0.3438	0.249313	0.923403	0.0604092	0.194077	0	0.0325346	0.999999	1	0.188359	0.818623
FBgn0003382	sha	protein_coding	2R:7211819-7223968	0.00134439	0.0232105	0.458407	0.93799	0.00112752	0.0272375	0.590322	0.9806	0.937622	1	0.0976277	0.269815	0.00104054	0.000196653	0.309981	0.658098	0.903745	1		0.00183706	0.0222999	0.301155	0.621752	0.00480128	0.0245695	0.0263183	0.0902774	0.294137	0.960132	0.510778	0.644142	0.0023622	0	0.108877	0.23726	1	1
FBgn0003386	Shaw	protein_coding	2L:3718185-3729145	7.55598e-18	0.0614495	1	1	0.00581441	0.0655077	0.269972	0.580191	0.280596	0.99388	0.0721485	0.233788	0	0.00253952	1	1	0.488296	1		8.81353e-20	0.0634808	0.999999	1	0.00273389	0.0618116	0.565917	0.910857	0.555097	1	0.552121	0.67685	0.00277732	0	0.354311	0.596409	1	1
FBgn0003388	shd	protein_coding	3L:14607558-14615305	4.27343e-16	0.116017	0.999999	1	0.0118822	0.104275	0.171323	0.416769	0.192969	0.909621	0.171424	0.356785	0	0.00253492	1	1	0.693439	1		0.00630389	0.118868	0.496441	0.860304	0.00579179	0.140849	0.591991	0.93818	0.431618	1	0.0810181	0.223936	0.00130787	0.0169706	0.85943	1	0.136144	0.68869
FBgn0003390	shf	protein_coding	X:6665496-6673692	0.00572654	0.104879	0.484997	0.96919	0.0424376	0.078654	1.13605e-06	1.29724e-05	0.00299821	0.176442	0.0521268	0.202765	0.0216073	0.002398	1.99653e-05	0.000164977	0.69206	1		0.0165987	0.0994714	0.052426	0.179862	0.0627961	0.0871928	2.88381e-09	4.56883e-08	0.00131989	0.0736569	0.371974	0.528459	0.0442687	0.0521087	5.182e-05	0.000304604	7.49906e-08	1.85709e-05
FBgn0003391	shg	protein_coding	2R:16937159-16944702	0.00478231	0.0393459	0.141246	0.44981	0.0128139	0.0343636	0.000236106	0.00164432	0.100913	0.771739	0.361142	0.539117	0.00800805	0.000751407	4.75788e-05	0.000364747	0.755644	1		0.00739992	0.0760499	0.229233	0.51718	0.00965323	0.0689428	0.0955736	0.25217	0.791634	1	0.0328202	0.144063	0.00432245	0.00611137	0.0774459	0.179363	0.0602307	0.43242
FBgn0003392	shi	protein_coding	X:15786149-15800749	0.00104398	0.0402364	0.733581	1	0.0132985	0.0383895	0.000438186	0.00285739	0.0129099	0.350178	0.751599	0.839872	0.00289174	0.00426541	0.144187	0.372915	0.123365	0.873411		0.005025	0.026146	0.0276968	0.110237	0.0130883	0.0469018	0.00273169	0.0132183	0.106432	0.725047	8.03403e-05	0.00919861	0.00325385	0.0016467	0.0548914	0.135067	0.493694	1
FBgn0003396	shn	protein_coding	2R:7046591-7104899	0.00970885	0.0170686	4.34957e-07	1.00555e-05	0.0146289	0.0129148	7.21645e-15	2.93928e-13	0.115797	0.804399	0.0596798	0.214398	0.0110185	0.00111201	1.10455e-16	5.98277e-15	0.28104	1		0.0154019	0.0179408	3.31281e-11	1.3932e-09	0.0141158	0.015984	1.36769e-11	3.12696e-10	0.725221	1	0.433302	0.582475	0.0149754	0.00247407	7.24059e-09	9.85626e-08	0.339571	1
FBgn0003401	shu	protein_coding	2R:19728984-19730809	0.0158981	0.0539319	0.00175361	0.0153681	0.0107671	0.057314	0.0330443	0.11563	0.486546	1	0.680727	0.788266	0.0126218	0.000822635	2.42168e-05	0.000196037	0.819758	1		0.00159111	0.0341094	0.554429	0.921495	0.00179926	0.0456028	0.606726	0.95292	0.976003	1	0.00476432	0.0642954	0.00130118	0.00458339	0.589777	0.86443	0.21443	0.87081
FBgn0003410	sina	protein_coding	3L:16846851-16851812	0.00482232	0.0194082	0.00700727	0.0486046	0.00643488	0.0176997	0.000242541	0.00168234	0.536806	1	0.533316	0.677835	0.00586676	0	1.68524e-08	2.45905e-07	1	1		0.000654254	0.0280332	0.757305	1	0.00679361	0.0289658	0.00934002	0.0381624	0.0699181	0.629184	0.826408	0.887728	0.00312587	0.0030687	0.174619	0.345414	0.362266	1
FBgn0003411	sisA	protein_coding	X:11215612-11216390	0.0103342	0.0690784	0.0777192	0.301309	0.00543949	0.0816531	0.398262	0.761738	0.576891	1	0.031763	0.16482	0	0.00788366	1	1	0.0699625	0.674554		4.10269e-16	0.0933141	1	1	0.00211534	0.0854501	0.743108	1	0.795034	1	0.50696	0.641129	0.000418275	0.00597148	0.930289	1	0.443016	1
FBgn0003415	skd	protein_coding	3L:20985914-21020534	0.00246938	0.0107591	0.0112657	0.0709366	0.00678614	0.0100475	1.17069e-08	1.93317e-07	0.00829667	0.287544	0.643279	0.760671	0.00226098	0.00239547	0.00175888	0.00923209	0.00253952	0.0939985		0.00294011	0.0141945	0.0191987	0.0825865	0.00263467	0.0139409	0.0309915	0.10278	0.864462	1	0.902698	0.944986	0.00559687	0.000828246	0.00012233	0.000655734	0.643833	1
FBgn0003416	sl	protein_coding	X:16244348-16250515	0.00132629	0.0199857	0.425367	0.899129	0.00823235	0.0155173	1.31059e-06	1.47538e-05	0.00506504	0.226949	0.091047	0.260552	0.00306821	0.00198492	0.00278468	0.0137338	0.11041	0.831329		0.0045191	0.0157591	0.00220033	0.0138887	0.00251522	0.018406	0.101835	0.265307	0.358537	0.99944	0.291816	0.455884	0.00135257	0.00370936	0.220954	0.414702	0.0114928	0.146068
FBgn0003423	slgA	protein_coding	X:21245029-21256186	0.0128716	0.0363712	0.000351535	0.00394776	0.0219772	0.0371614	1.69011e-07	2.26343e-06	0.125858	0.821036	0.884302	0.933851	0.0124959	0.00497251	1.20864e-06	1.25479e-05	0.058853	0.618986		0.00797444	0.0285344	0.00298517	0.0179032	0.0198671	0.0391016	2.55372e-06	2.44091e-05	0.0224669	0.373809	0.0332271	0.144927	0.0115605	0.00120762	1.96763e-06	1.59844e-05	0.661894	1
FBgn0003429	slo	protein_coding	3R:20488213-20537317	0.00973396	0.0580474	0.0505709	0.221969	0.00868234	0.0526022	0.0549102	0.173715	0.877698	1	0.504638	0.657114	0.00718698	0.00202088	0.00798974	0.0340928	0.581395	1		0.00654956	0.0281204	0.00987754	0.0481112	0.01006	0.0351415	0.00224673	0.0111587	0.41208	1	0.130674	0.286514	0.0113083	0.00171706	0.000485829	0.00223797	0.677577	1
FBgn0003430	slp1	protein_coding	2L:3825675-3827099	1.60419e-18	0.077425	1	1	2.02683e-15	0.0841803	1	1	1	1	0.452011	0.617061	0	0	1	1	1	1		0.00112859	0.0880504	0.863925	1	0.00137988	0.0852252	0.828978	1	0.878398	1	0.696223	0.792045	0.000487559	0	0.877869	1	1	1
FBgn0003435	sm	protein_coding	2R:15405369-15519013	0.0113206	0.0661561	0.0489502	0.216555	0.0141944	0.0680023	0.0182574	0.0718593	0.73485	1	0.85224	0.911481	0	0.0127704	0.999999	1	0.00519757	0.155409		0.00363439	0.0154262	0.00910997	0.0448587	0.00892931	0.0220391	6.39128e-05	0.000459044	0.0507116	0.544022	0.0156724	0.102504	0.0175897	0.0140572	7.37881e-06	5.26102e-05	0.00012451	0.00548135
FBgn0003444	smo	protein_coding	2L:277582-282167	0.00277285	0.0281012	0.222877	0.607823	0.00726155	0.0256738	0.00285607	0.014793	0.185851	0.898932	0.541482	0.683917	0.000444794	0.00453723	0.745617	1	0.0229053	0.369817		0.00161128	0.0312553	0.506969	0.871466	0.00326497	0.0399222	0.304409	0.596904	0.680064	1	0.00394294	0.0590386	0.00833531	0.000587805	0.000322251	0.00156042	0.842812	1
FBgn0003447	sn	protein_coding	X:7858057-7880634	0.00327412	0.0302402	0.184801	0.538552	0.00757317	0.0360613	0.0183107	0.0720007	0.294134	1	0.233166	0.422374	0.00590902	3.64887e-17	0.000122467	0.000850323	0.999999	1		0.0103625	0.0513325	0.0223764	0.0935143	0.0049291	0.0534813	0.251468	0.522035					0.00367927	0.00786953	0.262024	0.473952	0.0899858	0.542353
FBgn0003448	sna	protein_coding	2L:15476593-15478260	6.09641e-21	0.0387509	1	1	0	0.0438804	1	1	0.962258	1	0.234934	0.423973	0	0	1	1	1	1		0	0.032392	0.999999	1	9.49041e-20	0.0373279	1	1	1	1	0.174883	0.336908	0	0	1	1	1	1
FBgn0003449	snf	protein_coding	X:5203275-5204534	0.00429301	0.0377656	0.171743	0.511448	0.0108589	0.0423819	0.00547047	0.0258778	0.197294	0.91354	0.436435	0.603616	0.00825666	4.50461e-16	1.86034e-05	0.000154899	1	1		0.00526341	0.0507695	0.201837	0.474299	0.00858769	0.0524322	0.0573224	0.168283	0.590754	1	0.0151182	0.101293	0.0110271	0	0.000306835	0.00149487	1	1
FBgn0003450	snk	protein_coding	3R:8865887-8868492	0.015271	0.0909219	0.051717	0.225755	1.5753e-16	0.11907	1	1	1	1	0.270245	0.457901	0.00222812	0	0.523623	0.943052	1	1		2.3602e-16	0.0816481	1	1	0	0.0859805	1	1	0.894124	1	0.621383	0.732926	0	0	1	1	1	1
FBgn0003459	stwl	protein_coding	3L:14396030-14403039	0.00985633	0.026694	0.000194281	0.00235769	0.0119152	0.0363867	0.000937678	0.00553538	0.659488	1	0.0370599	0.174951	0.0104888	0.000480428	3.24175e-08	4.50773e-07	0.814869	1		0.000884444	0.0323104	0.717845	1	0.00200482	0.0376177	0.492207	0.831131	0.779487	1	0.0628285	0.197614	0.00299032	0	0.0407899	0.105406	1	1
FBgn0003460	so	protein_coding	2R:3306855-3322377	0.00497325	0.0377525	0.116389	0.396644	0	0.0446891	1	1	0.131594	0.831763	0.105361	0.279363	0	0.000701012	0.999999	1	0.759749	1		0.00728043	0.0409648	0.0396219	0.14559	0.000858582	0.0510889	0.822668	1	0.221168	0.900579	0.0285433	0.134989	0.0058737	1.39268e-17	0.00418119	0.0149739	1	1
FBgn0003462	Sod	protein_coding	3L:11105381-11106840	0.00782191	0.047988	0.0610571	0.254783	0.00967063	0.0516959	0.0334743	0.116948	0.768414	1	0.616225	0.739879	0.00262513	0.00613591	0.292124	0.630735	0.0845348	0.742123		0.0221614	0.0589164	0.000169372	0.00152435	0.0170577	0.105157	0.0570612	0.167754	0.644766	1	9.50216e-05	0.0101525	0.00580544	0.0100119	0.186086	0.363237	0.103032	0.588902
FBgn0003463	sog	protein_coding	X:15497316-15527467	0.00149814	0.0828181	0.810437	1	0.00944756	0.0577144	0.0555001	0.175187	0.332082	1	0.00369694	0.0778359	0.00514275	0.000325014	0.0859755	0.247578	0.942804	1		0.0082148	0.0415728	0.0243283	0.0998765	0.0148703	0.0384782	0.000139481	0.000927079	0.230005	0.907621	0.600521	0.716241	0.0223173	0.00568566	1.95774e-07	1.99152e-06	0.197712	0.836426
FBgn0003464	sol	protein_coding	X:21221307-21228939	0.00247521	0.0134191	0.038271	0.181412	0.00609781	0.0130364	9.28772e-06	8.69951e-05	0.0561646	0.651329	0.845362	0.906541	0.00336606	0.000936708	1.95722e-05	0.000162182	0.30196	1		0.0021509	0.0187509	0.161901	0.409122	0.00445996	0.0155287	0.00226252	0.011229	0.286729	0.954486	0.201058	0.365444	0.00199351	0.00156	0.0622926	0.150204	0.294959	1
FBgn0003479	spn-A	protein_coding	3R:25880418-25881759	0.0102721	0.166004	0.43062	0.906128	0.00563247	0.149392	0.630058	1	0.792833	1	0.124559	0.303414	0.00225543	0.00576453	0.726603	1	0.581283	1		5.55229e-20	0.140539	1	1	0.0191701	0.138056	0.0978938	0.257111	0.0990052	0.70718	0.0489086	0.174499	0	0.0129031	1	1	0.119833	0.643433
FBgn0003480	spn-B	protein_coding	3R:10153773-10155330	0.000223701	0.109701	0.978359	1	0.00768103	0.125588	0.446497	0.821168	0.466457	1	0.0467518	0.193025	0.00923804	0	0.0205472	0.076478	1	1		3.57352e-19	0.0570505	1	1	0	0.0664267	1	1	1	1	0.156057	0.316249	0	0	1	1	1	1
FBgn0003482	spn-D	protein_coding	3R:22991438-22992844	0.0427644	0.196575	0.0149745	0.0885758	0.00817394	0.237394	0.652279	1	0.175042	0.884955	0.0128755	0.122617	0	0.0254302	1	1	0.0928341	0.774841		1.92131e-17	0.148552	1	1	0.00614929	0.122178	0.515646	0.857445	0.549959	1	0.121959	0.275653	0	0.0016904	1	1	0.854069	1
FBgn0003483	spn-E	protein_coding	3R:11663141-11670137	0.018841	0.0254333	1.58515e-09	5.64516e-08	0.0248822	0.0205379	8.88178e-16	3.97777e-14	0.248899	0.962031	0.148667	0.33096	0.0187241	0.00302988	8.23879e-17	4.54584e-15	0.0672982	0.662665		0.00311526	0.0217338	0.0880462	0.265834	0.00327313	0.0290218	0.176622	0.40252	0.958801	1	0.0509407	0.178137	0.003512	0.00406322	0.110666	0.240446	0.187758	0.817264
FBgn0003486	spo	protein_coding	3L:5583183-5585671	0.00753746	0.0703712	0.190566	0.548935	0.0146561	0.0732541	0.0247023	0.0915522	0.419309	1	0.786176	0.864	0.00933876	0.00174946	0.00662711	0.0290573	0.710556	1		0.00194575	0.0338633	0.46107	0.82104	0.00104363	0.0351243	0.695989	1	0.817148	1	0.402807	0.555144	0	0	1	1	1	1
FBgn0003495	spz	protein_coding	3R:22890712-22895792	0.00953652	0.0469776	0.0214501	0.11652	0.0192089	0.049008	9.91453e-05	0.000745969	0.147716	0.853729	0.774243	0.854862	0.0121874	0.00220417	1.04959e-05	9.14402e-05	0.489939	1		0.0119565	0.117006	0.20845	0.484285	0.0421119	0.131503	0.00086135	0.00476416	0.0607363	0.594882	0.428137	0.578167	0.030908	0	2.22248e-06	1.77549e-05	1	1
FBgn0003499	sr	protein_coding	3R:13916525-13961305	0	0.035075	1	1	0.0028455	0.0337979	0.292506	0.614128	0.346651	1	0.25812	0.446431	0.00144794	1.55411e-16	0.232248	0.534249	1	1		0.00143428	0.0337425	0.582194	0.950389	0.00205897	0.0402126	0.508862	0.849719	0.877984	1	0.0503196	0.177122	0.00336906	0	0.0305095	0.0828768	1	1
FBgn0003502	Btk29A	protein_coding	2L:8258373-8301079	0.00188998	0.0216421	0.275722	0.694373	0.010727	0.0174739	1.13971e-07	1.5816e-06	0.00141944	0.115889	0.148205	0.330652	0.00536144	0.000890416	3.45099e-06	3.29965e-05	0.497345	1		0.00702459	0.0534351	0.113944	0.320546	0.0210198	0.047422	2.00564e-05	0.00015961	0.041484	0.498053	0.417723	0.569377	0.00897244	0.0154943	0.0330491	0.0884753	0.00207786	0.0445986
FBgn0003507	srp	protein_coding	3R:11811874-11829803	0.00654602	0.0229656	0.00290817	0.0234045	0.00617671	0.0312677	0.0264737	0.0969327	0.919232	1	0.0384212	0.177339	0.00178064	0.00459324	0.228287	0.527293	0.0217808	0.360246		0.00433365	0.0303922	0.0892697	0.268783	0.00739882	0.0244237	0.00149949	0.00777985	0.387238	1	0.138617	0.296137	0.010531	0.000303882	6.6362e-08	7.47467e-07	0.887081	1
FBgn0003510	Sry-alpha	protein_coding	3R:25866939-25868793	0.00566433	0.0727849	0.329095	0.772642	0	0.0914679	1	1	0.901235	1	0.139706	0.321585	3.33705e-17	0	0.999999	1	1	1		0	0.045669	1	1	0.000172822	0.0486589	0.961767	1	0.891255	1	0.522352	0.653203	0.00194953	0	0.362795	0.606789	1	1
FBgn0003511	Sry-beta	protein_coding	3R:25865441-25866753	0.00657094	0.069409	0.241474	0.640255	0	0.0771297	1	1	0.282099	0.99388	0.238004	0.427162	0.00246051	0	0.345098	0.709783	1	1		0.0069902	0.0532599	0.114248	0.321053	0.0105804	0.0646009	0.0553643	0.163719	0.616143	1	0.190117	0.353175	0	0.010969	1	1	0.0343827	0.302858
FBgn0003512	Sry-delta	protein_coding	3R:25869063-25870608	1.54232e-16	0.0725055	1	1	0.00559355	0.0645637	0.279156	0.594167	0.330045	1	0.25941	0.44724	0	0.00161332	1	1	0.665092	1		0.00701629	0.0449958	0.0673058	0.216852	0.00612223	0.0489718	0.130485	0.320877	0.873923	1	0.0147977	0.100244	0.00340358	9.37114e-05	0.0685428	0.162416	0.973212	1
FBgn0003513	ss	protein_coding	3R:12200156-12229412	0.00160054	0.0271241	0.453447	0.931809	0	0.0280356	0.999999	1	0.451256	1	0.433409	0.600919	0	0	1	1	1	1		0.00276125	0.0239768	0.160287	0.406583	9.07135e-20	0.0303007	1	1	0.160339	0.82581	0.0644932	0.200279	0	0	1	1	1	1
FBgn0003514	sqh	protein_coding	X:6117094-6119173	0.0220805	0.0543506	7.97511e-05	0.00108134	0.014316	0.059458	0.00801162	0.0358723	0.339335	1	0.543995	0.685795	0.0172632	0.000962566	2.2535e-07	2.67664e-06	0.795086	1		0.0110643	0.0481895	0.0106037	0.0509762	0.00634024	0.0522957	0.142363	0.342668	0.447888	1	0.578821	0.698959	0.0073518	0.00437542	0.107523	0.234853	0.511178	1
FBgn0003515	st	protein_coding	3L:16490751-16493560	0	0.0934291	0.999999	1	0.0037116	0.0856515	0.573592	0.963953	0.56733	1	0.479952	0.639645	0.00331952	0	0.239782	0.547064	1	1		0.0130928	0.121574	0.187415	0.451433	0.0209566	0.13679	0.0703398	0.198238	0.609816	1	0.423497	0.574343	0.0094876	3.33157e-05	0.0352601	0.0933189	0.995971	1
FBgn0003517	sta	protein_coding	X:1375830-1377446	0.00574526	0.0348665	0.0540249	0.23281	0.00770215	0.0241252	0.000879171	0.00524087	0.614558	1	0.012751	0.122213	0.00325858	0.00346222	0.040224	0.132254	0.0967913	0.791136		0.00283276	0.0240973	0.154341	0.396902	0.00810546	0.0292393	0.0030419	0.014572	0.124584	0.764686	0.190292	0.353213	0.00135616	0.00302822	0.59895	0.873323	0.456762	1
FBgn0003520	stau	protein_coding	2R:14005401-14013284	0.00559674	0.0263769	0.0173608	0.0993513	0.00232652	0.0263497	0.270702	0.581449	0.306893	1	0.99443	1	0.00139518	0.00256012	0.27309	0.601118	0.16304	0.976964		0.00316665	0.0383133	0.302248	0.623374	0.0102257	0.0416964	0.00773209	0.0324776	0.155864	0.819722	0.567131	0.689196	0.00862327	0.00655056	0.0155295	0.0468398	0.156647	0.743994
FBgn0003525	stg	protein_coding	3R:25077548-25081522	0.0114728	0.0166037	6.98252e-09	2.24341e-07	0.0121058	0.015271	6.00799e-10	1.23447e-08	0.841987	1	0.572547	0.70623	0.00957196	0.00232356	1.02283e-11	2.50454e-10	0.0467899	0.551123		0.00268479	0.0427069	0.422083	0.7743	0	0.0611931	0.999999	1	1	1	0.00425149	0.061084	0	0.000320643	1	1	0.934405	1
FBgn0003527	stil	protein_coding	2R:8457872-8459388	0.00849969	0.113284	0.344173	0.794342	0.00584032	0.0962644	0.439444	0.812994	0.818552	1	0.0374645	0.175404	5.48435e-16	0.00717162	0.999999	1	0.230153	1		0.0515738	0.10361	4.86695e-06	6.60341e-05	0.0374065	0.160186	0.00976084	0.0396158	0.463577	1	0.00334677	0.0552711	0.0483291	0.025407	9.16669e-06	6.39081e-05	0.0259704	0.251688
FBgn0003545	sub	protein_coding	2R:13633005-13635583	0.00690457	0.037536	0.0352218	0.170155	0.00978864	0.0475957	0.0201868	0.0778248	0.595971	1	0.108364	0.283518	0.00277555	0.00555981	0.204477	0.485577	0.067766	0.665		0.016552	0.0640559	0.00499839	0.0274474	0.0179339	0.0690939	0.00472552	0.0213905	0.877293	1	0.607362	0.721898	0.0263747	0.0135025	4.41505e-06	3.3243e-05	0.0207469	0.217244
FBgn0003557	Su(dx)	protein_coding	2L:2037714-2044372	0.00549992	0.0123971	2.27266e-05	0.000351709	0.00478189	0.0143164	0.000626716	0.00391882	0.722657	1	0.331003	0.512601	0.00508558	8.08296e-05	1.06605e-09	1.92307e-08	0.925137	1		0.00869867	0.0214777	6.43094e-05	0.000651948	0.00885803	0.0224172	8.71782e-05	0.000607546	0.961916	1	0.771191	0.848151	0.00680588	0.00281991	6.61509e-06	4.77075e-05	0.0792594	0.505379
FBgn0003559	su(f)	protein_coding	XHet:75589-80249	0.00396225	0.0510081	0.336606	0.783899	0.0133923	0.0462043	0.00202854	0.0109646	0.121501	0.814244	0.504116	0.656724	0.00713765	0.00165254	0.00329251	0.0159036	0.607253	1		5.00328e-16	0.0512861	1	1	0.00665732	0.0545592	0.141536	0.341281	0.203557	0.886155	0.0252079	0.126857	0.00498464	0	0.00551766	0.0190913	1	1
FBgn0003567	su(Hw)	protein_coding	3R:10130177-10134311	0.015427	0.0369649	4.53301e-05	0.000647738	0.016288	0.0324814	3.59493e-06	3.70483e-05	0.876959	1	0.381529	0.55707	0.0137989	0.002023	4.13994e-09	6.6765e-08	0.38869	1		0.00289931	0.0549677	0.497339	0.861197	0.00970406	0.069614	0.0965077	0.254277	0.348994	0.995584	0.106528	0.256991	0.00882867	9.9436e-17	0.00309664	0.0115675	1	1
FBgn0003575	su(s)	protein_coding	X:529923-537793	0.00105981	0.0155921	0.388575	0.853222	0.00289689	0.0171713	0.049669	0.160586	0.34249	1	0.00532983	0.0879481	0.00155354	0.000426734	0.0378388	0.125434	0.690692	1		0.000282696	0.0203533	0.852606	1	0.00401159	0.0190341	0.0173148	0.0644608	0.102835	0.715854	0.00911409	0.0820347	0.00116684	0.00323476	0.373086	0.619495	0.0848116	0.524891
FBgn0003598	Su(var)3-7	protein_coding	3R:9090086-9095760	0.0023791	0.0200193	0.148462	0.465252	0.00484838	0.0147579	0.000708222	0.00435478	0.27012	0.985293	0.0391909	0.178687	0.00395564	0	3.59365e-06	3.41867e-05	1	1		4.15026e-19	0.0279095	0.999999	1	0	0.034414	0.999999	1	0.868617	1	0.0450472	0.167501	0.00239112	0	0.127942	0.269961	1	1
FBgn0003607	Su(var)205	protein_coding	2L:8209626-8211122	0	0.0246497	1	1	0.00236226	0.0309772	0.335929	0.675547	0.348481	1	0.00239609	0.0670645	1.21488e-16	0.00112522	1	1	0.494053	1		0.000489755	0.0468846	0.888634	1	0	0.0488786	1	1	1	1	1	1	0.000609573	0	0.787601	1	1	1
FBgn0003612	Su(var)2-10	protein_coding	2R:5003627-5009505	0.00186621	0.0131493	0.0905705	0.33517	0.00399577	0.0115708	0.00042748	0.00279551	0.1522	0.857589	0.386262	0.560666	0.00294168	0	7.32017e-06	6.56246e-05	1	1		0.0123389	0.0296762	4.67025e-05	0.000493777	0.00933344	0.0309338	0.00143094	0.00747476	0.498637	1	0.778037	0.853336	0.0085807	0.00527956	0.000539438	0.00246391	0.0659398	0.454938
FBgn0003638	su(w[a])	protein_coding	X:906812-940073	0.00762899	0.0135448	6.01636e-07	1.34723e-05	0.00922285	0.0186558	5.50961e-06	5.4363e-05	0.562744	1	0.031376	0.164285	0.00619475	0.00220853	1.3668e-07	1.69243e-06	0.0585829	0.618754		0.00502313	0.0164079	0.00131638	0.00891856	0.00879181	0.0180594	5.42363e-06	4.87134e-05	0.151347	0.812034	0.515722	0.647924	0.00506341	0.00518338	0.00306712	0.0114655	0.00813872	0.114993
FBgn0003651	svp	protein_coding	3R:8084459-8128507	8.3507e-05	0.0868782	0.989741	1	0.00500266	0.0972226	0.510322	0.893247	0.52926	1	0.0933487	0.263597	1.13866e-17	0.002552	1	1	0.608583	1		0	0.0926792	1	1	0.00491946	0.0926581	0.493925	0.832638	0.525767	1	0.399978	0.552711	0.00618516	0	0.101225	0.223622	0.999999	1
FBgn0003654	sw	protein_coding	X:20099035-20107456	0.0036893	0.0545881	0.393495	0.860384	0.0017382	0.0568629	0.691665	1	0.767271	1	0.349324	0.528192	0.00426041	0	0.0340682	0.11552	1	1		0	0.0537116	1	1	0.00706013	0.0513446	0.100632	0.263056	0.0995317	0.708383	0.0680904	0.205666	0	0	1	1	1	1
FBgn0003655	swa	protein_coding	X:6257451-6259741	0.00219121	0.0145818	0.0758534	0.296073	0.00937945	0.0190652	4.30239e-06	4.34035e-05	0.00318098	0.180367	0.0695363	0.229999	0.0021919	0.00359499	0.0372682	0.124053	0.00485074	0.149133		0.00267899	0.0558635	0.534975	0.901574	0.0102179	0.0591488	0.0447168	0.138488	0.261832	0.936837	0.00799047	0.0779322	0	0.01744	1	1	0.00187461	0.04132
FBgn0003656	sws	protein_coding	X:7850853-7862269	0.00883095	0.0404466	0.0150823	0.0890605	0.0229053	0.0262854	2.54765e-11	6.37406e-10	0.00988796	0.315947	0.00369435	0.0778359	0.0127823	0.00292956	3.47785e-08	4.81984e-07	0.211774	1		0.00456475	0.0256822	0.0405076	0.1481	0.0110112	0.0385215	0.00260874	0.0127006	0.138718	0.792215	0.0062806	0.0704391	0.00500076	0.00132933	0.0208336	0.0598138	0.662313	1
FBgn0003660	Syb	protein_coding	2R:6136940-6139922	0.00576471	0.031177	0.0331711	0.162448	0.00541679	0.0294782	0.0352639	0.122114	0.927158	1	0.704172	0.805882	0	0.00559085	1	1	0.00857263	0.211162		0	0.041356	1	1	4.55492e-22	0.0496042	1	1	0.944193	1	0.0818053	0.225048	0.00207381	0	0.3243	0.556808	1	1
FBgn0003676	T-cp1	protein_coding	3R:18314827-18317161	0.00248431	0.0332538	0.352842	0.807595	0.0126289	0.030682	5.43875e-05	0.00043924	0.0159866	0.38655	0.586539	0.717066	0.00361071	0.00403182	0.0376692	0.125046	0.0752822	0.701171		0.00393524	0.0482073	0.306796	0.629567	0.0075669	0.0565736	0.110359	0.281871	0.554663	1	0.00613219	0.0701727	0.00319571	0.00229564	0.353934	0.596015	0.670673	1
FBgn0003683	term	protein_coding	3L:18585403-18586871	3.20822e-15	0.219398	1	1	0.00267641	0.209537	0.864187	1	0.931567	1	0.76405	0.848608	0	0	1	1	1	1		0	0.129101	1	1	3.50859e-16	0.114566	1	1	1	1	0.270614	0.436194	0	0	1	1	1	1
FBgn0003687	Tbp	protein_coding	2R:17573697-17575147	0.0011115	0.0728667	0.838828	1	4.04233e-05	0.0765047	0.99429	1	1	1	0.730381	0.823782	0.00616653	0	0.0099419	0.0410758	1	1		1.20152e-15	0.0800914	1	1	0.00223191	0.0875856	0.738735	1	0.741369	1	0.252904	0.417324	0	0.00145287	1	1	0.775314	1
FBgn0003701	thr	protein_coding	2R:13748778-13753468	0.0137109	0.0658428	0.0187523	0.105122	0.0304445	0.0527397	2.69241e-07	3.47094e-06	0.0573233	0.656358	0.132773	0.312996	0.0135896	0.00852907	0.000305757	0.0019448	0.0450752	0.540633		0.000817682	0.0463513	0.814088	1	0.000194392	0.0474603	0.956026	1	1	1	0.831186	0.891272	0.00778107	0.0075147	0.0115708	0.0363074	0.0500413	0.385339
FBgn0003710	tipE	protein_coding	3L:4188499-4193788	0.0256722	0.0496349	1.94318e-06	3.93409e-05	0.0352515	0.0511671	8.34599e-09	1.41663e-07	0.289015	0.997305	0.836864	0.900514	0.0280804	0.00234139	2.38429e-13	7.56647e-12	0.486727	1		0.0160827	0.0534658	0.00147158	0.00979677	0.00808484	0.0601501	0.10688	0.275231	0.273046	0.945021	0.423711	0.57452	0.00648925	0.000484336	0.116052	0.24953	0.938467	1
FBgn0003714	tko	protein_coding	X:2336346-2338009	6.67616e-19	0.175911	0.999999	1	0.00874691	0.181938	0.534164	0.920265	0.559044	1	0.338995	0.519072	0	1.27508e-15	0.999999	1	0.999999	1		0.00794648	0.158047	0.515831	0.881852	0.00309508	0.189958	0.828204	1	0.800766	1	0.10949	0.260359	0.00126929	5.76809e-16	0.834087	1	0.999999	1
FBgn0003716	tkv	protein_coding	2L:5219000-5271384	0.00884791	0.0398094	0.0132227	0.0804679	0.00714795	0.0390951	0.0355341	0.122845	0.735894	1	0.902376	0.948155	0.00762615	0.000352044	0.000152332	0.00103409	0.890406	1		0.0170513	0.0534163	0.000891078	0.00639518	0.0305354	0.0875944	0.000361124	0.00218097	0.191214	0.871373	0.000837312	0.0303846	0.0172115	0.00765285	3.93443e-06	2.98633e-05	0.0477815	0.372372
FBgn0003719	tld	protein_coding	3R:20575453-20579232	0.000530807	0.0270534	0.796325	1	0.00131085	0.0278692	0.542172	0.929573	0.811526	1	0.397946	0.569764	0.00037762	0.000545806	0.730289	1	0.761974	1		9.64235e-17	0.0245682	0.999999	1	0.000326113	0.031136	0.888258	1	0.949609	1	0.0180037	0.108951	0	4.5403e-17	0.999999	1	1	1
FBgn0003720	tll	protein_coding	3R:26678037-26680122	0.00229781	0.045015	0.510044	0.995972	0.000672283	0.0474297	0.849838	1	0.768964	1	0.490594	0.647274	0	0.00148566	1	1	0.550557	1		0.00712126	0.027907	0.00533281	0.0290143	0.000282242	0.0358811	0.916149	1	0.0675827	0.61991	0.00501744	0.0654535	0.00050423	0.00710421	0.836251	1	0.0505644	0.388067
FBgn0003721	Tm1	protein_coding	3R:11107093-11134501	0.0457638	0.229918	0.0247974	0.130389	0.0621186	0.216481	0.00225704	0.0120424	0.581265	1	0.683746	0.790389	0.00154419	0.0524484	0.899689	1	0.00227698	0.0869931		0.00763882	0.314238	0.749729	1	0.0811676	0.254791	0.000914079	0.00501411	0.0344053	0.458323	0.156244	0.316472	0.0167824	0.00492669	0.0186518	0.054617	0.622046	1
FBgn0003731	Egfr	protein_coding	2R:17409925-17447482	0.00938996	0.0351319	0.00439462	0.0331012	0.0178381	0.0285526	5.9716e-08	8.71972e-07	0.0905726	0.740973	0.161495	0.345576	0.00868796	0.00494374	5.06209e-05	0.000386066	0.0337566	0.462673		0.0136632	0.0299812	1.34929e-05	0.000164032	0.0191653	0.0324288	2.35177e-07	2.7399e-06	0.297658	0.962162	0.595133	0.711705	0.0115822	0.0128991	0.000289328	0.00141961	4.95652e-05	0.00284876
FBgn0003732	Top2	protein_coding	2L:19447365-19453490	0.000622636	0.0142188	0.571416	1	0.00593817	0.0131981	1.62579e-05	0.000145498	0.00310057	0.178864	0.613793	0.738196	0.00169491	0.00160518	0.0232753	0.0845933	0.0959449	0.789191		0.0048104	0.0273558	0.043295	0.155876	0.00285731	0.0267218	0.193404	0.431083	0.551182	1	0.874025	0.924343	0.00118922	0.0048227	0.579433	0.854956	0.133993	0.682776
FBgn0003733	tor	protein_coding	2R:3592688-3596689	0.00774729	0.0403177	0.02868	0.146054	0.0206418	0.033366	7.33159e-08	1.04331e-06	0.0196479	0.417537	0.200236	0.388729	0.012817	0.00146697	3.66824e-08	5.05265e-07	0.547434	1		1.045e-18	0.0359531	1	1	0.00192174	0.0383461	0.520728	0.863055	0.999931	1	0.278926	0.443703	0.00392393	0	0.0428421	0.10979	1	1
FBgn0003741	tra	protein_coding	3L:16583159-16584150	0.0069118	0.122107	0.468641	0.950653	0	0.145894	1	1	0.851011	1	0.235563	0.42433	2.06546e-16	0	1	1	1	1		0.00427725	0.18834	0.763304	1	6.61509e-19	0.183497	1	1	0.921776	1	0.652207	0.757853	0	0	1	1	1	1
FBgn0003742	tra2	protein_coding	2R:10489509-10491842	0.00203717	0.0654202	0.682138	1	0.00825169	0.072657	0.165973	0.406842	0.424778	1	0.0239962	0.148941	0	0.00514196	1	1	0.195775	1		0.00171435	0.0839025	0.786107	1	0.00471817	0.0766559	0.43236	0.761682	0.716152	1	0.335243	0.495355	0.00507611	0	0.141341	0.292695	1	1
FBgn0003744	trc	protein_coding	3L:19823964-19827404	0	0.0244577	1	1	0.00562774	0.0242538	0.0106672	0.0456588	0.0120647	0.344211	0.00148	0.0543965	0.000507741	0.00088757	0.630982	1	0.603197	1		6.19169e-20	0.0440687	1	1	0.00499451	0.0473742	0.195842	0.435295	0.210454	0.890709	0.0370399	0.152575	4.47223e-16	0.00805869	1	1	0.00851181	0.118758
FBgn0003747	Gr5a	protein_coding	X:5574650-5576521	0.0516	0.145413	0.000312639	0.00356016	0.00898565	0.185009	0.531014	0.917205	0.0392673	0.563267	0.103107	0.276702	0.0141672	0.0160349	0.0888135	0.254239	0.163933	0.978907		0.0251294	0.177365	0.0910118	0.272996	0.0013849	0.196429	0.924378	1	0.257618	0.93287	0.0883191	0.233771	0.0202989	0	0.0232136	0.0656164	1	1
FBgn0003748	Treh	protein_coding	2R:16961523-16976450	0.0301809	0.0570225	1.34862e-06	2.79602e-05	0.0340355	0.048513	6.92958e-09	1.19384e-07	0.686173	1	0.27481	0.462405	0.027971	0.00380309	6.02924e-12	1.54014e-10	0.299335	1		0.0177508	0.0637862	0.00282955	0.0170888	0.0839726	0.0701967	7.77156e-16	3.26832e-14	2.78974e-07	0.000274298	0.515666	0.647917	0.0145081	0.00873272	1.08358e-05	7.44364e-05	0.00917632	0.125823
FBgn0003751	trk	protein_coding	2L:10271443-10272324	0.00372678	0.110589	0.65891	1	0.0135296	0.115126	0.154332	0.385244	0.442227	1	0.0616563	0.217333	0.00325623	0.00535897	0.49967	0.915411	0.477423	1		0	0.09341	1	1	6.32239e-20	0.0992478	1	1	0.887838	1	0.563506	0.686528	0	0	1	1	1	1
FBgn0003861	trp	protein_coding	3R:25740243-25746011	0.0297193	0.108916	0.00332821	0.0262139	0.0409218	0.0589393	6.3e-09	1.09633e-07	0.398478	1	3.62039e-05	0.00738253	0.0230406	0.0122516	3.9033e-05	0.000304307	0.04331	0.528004		0.0102965	0.0557838	0.0334919	0.127818	0.0316538	0.0401092	2.76591e-10	5.13818e-09	0.0044363	0.157389	0.0253947	0.127208	0.0268603	0	1.1162e-05	7.63484e-05	1	1
FBgn0003862	trx	protein_coding	3R:10089080-10112625	0.00701413	0.0175747	8.56768e-05	0.00115413	0.00762793	0.0140344	8.24158e-07	9.67962e-06	0.809734	1	0.128033	0.307661	0.00738355	0	2.10432e-12	5.729e-11	1	1		0.00872916	0.0190474	1.21913e-05	0.000149971	0.00592119	0.0187876	0.00100459	0.00544419	0.323764	0.976569	0.925741	0.962037	0.0108672	0.00108827	8.34913e-06	5.88191e-05	0.703196	1
FBgn0003863	alphaTry	protein_coding	2R:7231765-7232624	0.0743862	0.176464	4.20082e-05	0.000605708	0.129785	0.152145	6.65182e-11	1.5587e-09	0.0642574	0.67772	0.316872	0.50098	0.0831711	0.0191257	1.1949e-10	2.47733e-09	0.0987708	0.797123		0.0573913	0.0784663	1.77839e-09	5.37178e-08	0.105726	0.10986	1.09035e-12	3.0161e-11	0.0158229	0.313498	0.0226038	0.120246	0.0652984	0.0151514	1.63407e-06	1.35296e-05	0.307654	1
FBgn0003865	tsg	protein_coding	X:11882095-11882981	0	0.083108	1	1	0.00322562	0.101836	0.679865	1	0.971323	1	0.025216	0.151672	0	0.000602275	1	1	0.903939	1		0.00682849	0.0708469	0.232372	0.52176	5.66687e-16	0.0899745	1	1	0.232759	0.90827	0.0645331	0.200334	0	0.00690084	1	1	0.133602	0.681714
FBgn0003866	tsh	protein_coding	2L:21828593-21837011	0.0108982	0.0354536	0.00129166	0.0118887	0.0221954	0.0382209	3.06156e-07	3.88855e-06	0.0533066	0.63758	0.611346	0.736541	0.0118155	0.0048322	3.1665e-06	3.04721e-05	0.0659898	0.655034		0.00289962	0.0374856	0.330181	0.65936	0.00687486	0.0345483	0.0234122	0.0823426	0.355152	0.997369	0.0131946	0.0961652	0.00515259	0	0.000183634	0.000943287	0.999999	1
FBgn0003867	tsl	protein_coding	3R:17603836-17608258	0.00680827	0.0729619	0.24626	0.648228	0.00644968	0.0735496	0.273456	0.585419	0.965029	1	0.110682	0.286749	0.0085329	1.35383e-15	0.00343389	0.0164927	0.999999	1		0.00514944	0.0646561	0.316288	0.642606	0.0318277	0.0722334	2.26663e-05	0.000178458	0.00395378	0.147329	0.451988	0.598309	0.022831	0.00347419	6.44573e-05	0.000368625	0.615896	1
FBgn0003870	ttk	protein_coding	3R:27539589-27561114	0.00754462	0.0320595	0.0101779	0.0656867	0.00864113	0.0386166	0.0124344	0.0520387	0.813786	1	0.208749	0.396973	0.00334661	0.00471106	0.0782519	0.229531	0.0642982	0.646136		0.0170553	0.0574191	0.00167879	0.010975	0.00983541	0.0682186	0.0861606	0.232991	0.372588	1	0.242237	0.407283	0.00590511	0.00960917	0.0841422	0.19195	0.0313434	0.284307
FBgn0003882	tub	protein_coding	3R:213464-215535	0.00248147	0.0241518	0.207207	0.579759	0.00167161	0.0215993	0.329543	0.666854	0.757502	1	0.0403433	0.180923	0.00104205	0.0010361	0.298794	0.641456	0.49665	1		0	0.0343963	1	1	0.00145456	0.0394058	0.629111	0.974833	0.699039	1	0.0905	0.236867	0.00255571	0	0.155018	0.314397	1	1
FBgn0003884	alphaTub84B	protein_coding	3R:2912321-2914561	0.00589029	0.023837	0.00736674	0.0506901	0.0140809	0.0281125	3.8848e-06	3.96158e-05	0.0367663	0.550323	0.265826	0.453269	0.00554462	0.00447011	0.000975099	0.0054915	0.0196428	0.341537		0.00558001	0.0164183	0.000468172	0.00369872	0.0117076	0.0237829	4.11283e-06	3.79058e-05	0.0511895	0.545743	0.0120759	0.0928463	0.00794145	0.00757663	0.000829797	0.00359869	0.0034412	0.0640352
FBgn0003885	alphaTub84D	protein_coding	3R:3356475-3358454	0.013573	0.04901	0.00302158	0.0242042	0.0314095	0.0650409	5.72921e-06	5.62883e-05	0.0391289	0.562454	0.0555673	0.207539	0.0107387	0.011694	0.00416839	0.0194999	0.00675086	0.183253		0.00461113	0.0203883	0.0118339	0.0558393	0.0142463	0.0205237	5.98677e-09	9.02858e-08	0.00292946	0.122444	0.96418	0.990123	0.0087397	0.00564127	2.22206e-06	1.77549e-05	0.00132198	0.031843
FBgn0003886	alphaTub85E	protein_coding	3R:5556943-5558972	0.000223774	0.034503	0.930494	1	4.10563e-14	0.0368812	1	1	1	1	0.579044	0.711228	0.000775495	0	0.482008	0.894379	0.999999	1		0.0202883	0.0316862	3.43155e-08	7.81963e-07	0.0407629	0.0502647	1.68536e-10	3.21102e-09	0.0112631	0.26181	0.00182677	0.0431076	0.0302685	0.0140672	2.83445e-10	5.0212e-09	0.000248792	0.00922536
FBgn0003887	betaTub56D	protein_coding	2R:15334824-15339105	0.00210765	0.0295142	0.368988	0.828044	0.0108958	0.0203583	1.12015e-06	1.2805e-05	0.00908417	0.305655	0.0121737	0.119976	0.00113112	0.00539558	0.421523	0.816656	0.00425899	0.135992		0.00809919	0.0357162	0.0116389	0.0550574	0.0146322	0.0511685	0.0022513	0.011176	0.268901	0.943355	0.0149277	0.100516	0.00484411	0.00455353	0.0155278	0.0468398	0.072788	0.480247
FBgn0003888	betaTub60D	protein_coding	2R:20193404-20200622	0.023726	0.0335778	4.02708e-09	1.33319e-07	0.0391194	0.0305459	1.11022e-16	5.44351e-15	0.0370655	0.552797	0.52185	0.669899	0.0237124	0.00770065	4.25406e-13	1.30789e-11	0.00179038	0.0751414		0.018832	0.022952	1.0094e-10	3.79735e-09	0.0403701	0.0264783	0	0	0.000677633	0.0497928	0.332137	0.492792	0.0158526	0.00642037	3.88794e-11	8.09309e-10	0.000699086	0.0202588
FBgn0003889	betaTub85D	protein_coding	3R:5234105-5236004	0.00025773	0.0294301	0.907169	1	0	0.0327497	1	1	1	1	0.34836	0.527324	0	0	1	1	1	1		0.00435969	0.0115547	0.000160244	0.00145167	0.00536782	0.0165749	0.00079035	0.00441619	0.625375	1	0.0147072	0.100086	0.0227367	0.0157092	1.55495e-05	0.000102791	0.00281729	0.0553155
FBgn0003890	betaTub97EF	protein_coding	3R:23792730-23814106	0.00444375	0.052128	0.286622	0.711629	0.0151825	0.0405269	0.00017772	0.00127283	0.0717946	0.706961	0.0884882	0.256932	0.00979306	0	3.93544e-05	0.000306466	0.999999	1		0.0075773	0.0273349	0.00288307	0.017376	0.0156315	0.0435161	0.000265004	0.00165107	0.116355	0.75013	0.00166708	0.0414222	0.00936765	0.00395036	0.00144087	0.00587912	0.282358	0.988389
FBgn0003891	tud	protein_coding	2R:17070827-17080418	0.00305632	0.00825992	0.000210976	0.00253061	0.0097851	0.00877763	1.4988e-14	5.78576e-13	5.36462e-05	0.0143911	0.681129	0.788511	0.00411925	0.00227708	6.0991e-08	8.03799e-07	0.000746717	0.0395303		0.0195206	0.012366	0	0	0.0359721	0.0134045	0	0	0.00116019	0.0678629	0.584545	0.70352	0.0277287	0.00139802	2.51584e-24	3.08019e-22	0.421974	1
FBgn0003892	ptc	protein_coding	2R:4537154-4552728	0.00157101	0.0237287	0.402197	0.870943	0.000419592	0.0310083	0.856934	1	1	1	0.0377825	0.17629	0.00241741	0	0.0095545	0.0396813	0.999999	1		0	0.0239663	1	1	0	0.0258563	0.999999	1	1	1	0.468004	0.611682	0.00095033	0	0.325119	0.557936	0.999999	1
FBgn0003896	tup	protein_coding	2L:18859507-18881261	1.67575e-16	0.0517515	1	1	1.30392e-16	0.0398173	1	1	0.813508	1	0.0122866	0.120531	7.87275e-05	0	0.95465	1	1	1		1.87407e-15	0.0495874	1	1	0	0.0530565	1	1	0.904718	1	0.517849	0.649766	0.00190786	0	0.277546	0.495229	1	1
FBgn0003900	twi	protein_coding	2R:18872897-18935848	1.39551e-22	0.098446	1	1	0.00703828	0.113516	0.431218	0.80189	0.438435	1	0.036871	0.17456	0	0.00233083	1	1	0.684267	1		0.147939	0.118137	1.11022e-16	1.16607e-14	0.0130627	0.218838	0.444568	0.775202	7.19174e-07	0.000567737	3.25957e-05	0.00547184	0.0261873	0.0633769	0.0132174	0.0407573	5.1694e-10	2.81474e-07
FBgn0003926	snRNA:U3:22A	snRNA	2L:1432711-1432921	0.035225	0.505091	0.377146	0.839089	2.20717e-17	0.522317	1	1	0.386643	1	0.347923	0.527029	0.0236656	0	0.157506	0.398259	1	1		0.0432148	0.550137	0.324238	0.652036	0	0.521458	1	1	0.329251	0.981937	0.114515	0.266206	0.00694329	0.0135453	0.770401	1	0.730648	1
FBgn0003930	snRNA:U4:39B	snRNA	2L:21215036-21215178	2.58033e-16	0.175085	1	1	0.0403033	0.263044	0.0709531	0.213075	0.0778192	0.720176	0.00116534	0.0492406	0.00637469	0.00999906	0.500688	0.916304	0.499745	1		0.048066	0.129615	0.000199504	0.00175582	0.069719	0.261879	0.00404635	0.01873	0.444086	1	2.3675e-06	0.00108631	0.0118608	0.0553928	0.577093	0.852963	0.0758624	0.492977
FBgn0003931	snRNA:U4:38AB	snRNA	2L:19810734-19810875	0.242238	0.814739	0.00188687	0.0163353	0.314407	0.816995	0.000120561	0.000892818	0.542756	1	0.984886	1	0.180736	0.0993851	0.00030833	0.00195875	0.0846412	0.742123		0.0538665	1.1877	0.558038	0.926005	0.282448	1.44954	0.0264418	0.0905806	0.14763	0.806854	0.174519	0.336477	0.0742509	0.0768298	0.244555	0.449307	0.420746	1
FBgn0003941	RpL40	protein_coding	2L:4227699-4228561	0.000882588	0.0205631	0.577574	1	0.00451986	0.0196733	0.0108253	0.0461828	0.129813	0.831465	0.764295	0.848715	0.00177386	0.000916505	0.0605713	0.185276	0.496636	1		0.00069858	0.0194103	0.637471	1	0.00483216	0.0183068	0.00416686	0.0191933	0.0685441	0.62293	0.691397	0.788585	0.000962728	0	0.463002	0.72714	1	1
FBgn0003942	RpS27A	protein_coding	2L:10408352-10410456	0.00237695	0.0282258	0.291791	0.71873	0.013463	0.0304209	2.03802e-05	0.000178832	0.00508853	0.227429	0.611458	0.736541	0.00552167	0.00240069	0.00082936	0.00475091	0.233113	1		0.00905569	0.0270547	0.00054426	0.00420511	0.00966486	0.036045	0.00371004	0.0173518	0.890007	1	0.05168	0.179282	0.00357432	0.00383669	0.46614	0.73073	0.620727	1
FBgn0003943	Ubi-p63E	protein_coding	3L:3899259-3903184	0.0156631	0.0493341	0.000966296	0.00936032	0.0199108	0.0637526	0.00113352	0.00654218	0.598119	1	0.0831614	0.249082	0.0128948	0.00491572	0.00012104	0.000841544	0.208487	1		0.00650274	0.0431987	0.0747243	0.234708	0.0179397	0.0420915	3.52516e-05	0.000267962	0.0507716	0.544022	0.860115	0.913187	0.0168847	0.00241711	6.75462e-07	6.1325e-06	0.519661	1
FBgn0003944	Ubx	protein_coding	3R:12482345-12560148	0.00406846	0.0604509	0.392441	0.858986	0.00638852	0.071628	0.267015	0.575947	0.757138	1	0.0218654	0.144126	0.00353059	0.00169058	0.211112	0.496771	0.695938	1		0.00279323	0.0757082	0.629881	0.998423	0.0149076	0.0784914	0.0306067	0.101793	0.211118	0.892542	0.00642933	0.0710668	0.0117296	0.000709361	0.000871575	0.00375625	0.877978	1
FBgn0003950	unc	protein_coding	X:20982441-20987941	0	0.0280422	1	1	0.00146466	0.0241094	0.44005	0.813607	0.460977	1	0.240699	0.429925	0.000854714	0	0.306174	0.652761	0.999999	1		0.00285744	0.018081	0.063518	0.207951	0.00114346	0.0254635	0.561478	0.906629	0.496457	1	0.00261902	0.0505666	0.000230981	0.000948176	0.859145	1	0.659972	1
FBgn0003961	Uro	protein_coding	2L:7780085-7781415	0.268097	0.179457	0	0	0.478498	0.175538	0	0	0.00222134	0.151934	0.881381	0.932006	0.295011	0.0779874	1.2856e-22	1.40742e-20	4.41861e-07	0.00012524		0.259316	0.182144	0	0	0.380919	0.178212	0	0	0.0491924	0.536915	0.882269	0.930155	0.309697	0.156419	4.22004e-16	1.97998e-14	5.4931e-15	1.42072e-11
FBgn0003963	ush	protein_coding	2L:476220-540560	0.00724311	0.0220309	0.000796681	0.00798263	0.0156952	0.0252954	6.69511e-08	9.61336e-07	0.0285452	0.496739	0.350807	0.529504	0.00767852	0.00379194	4.67101e-06	4.34764e-05	0.0287263	0.421842		0	0.027358	1	1	0.00544953	0.0263721	0.0193909	0.0705747	0.0203846	0.357301	0.00620453	0.0703013	0.000787121	0.00172329	0.626882	0.90213	0.503121	1
FBgn0003964	usp	protein_coding	X:1932831-1936344	0.0021861	0.019403	0.170932	0.510074	0.00383825	0.0195772	0.0254552	0.0938512	0.486811	1	0.95178	0.985561	0.00267143	0.000365097	0.00439336	0.0204277	0.773071	1		0.00477472	0.0301945	0.0636481	0.208245	0.00454522	0.0317444	0.0884057	0.237775	0.951407	1	0.734101	0.820485	0.0018734	0.00797917	0.387178	0.636257	0.00639449	0.0979612
FBgn0003965	v	protein_coding	X:10818005-10819664	0.00274991	0.0811685	0.660047	1	0.0101596	0.0823531	0.141795	0.362476	0.429171	1	0.0732045	0.235165	0.00307045	0.00332819	0.382499	0.762749	0.54541	1		0.0151552	0.0506913	0.00156358	0.010336	0.0140342	0.0639179	0.0141063	0.0541946	0.884307	1	0.116	0.268162	0.0119394	0.0108712	0.00592254	0.0203202	0.0375075	0.320863
FBgn0003969	vap	protein_coding	X:15893984-15899845	0.00435229	0.0323187	0.111972	0.387104	0.00954554	0.0273884	0.000362949	0.00241472	0.187497	0.900834	0.263426	0.451038	0.00533929	0.0016737	0.000826408	0.00473794	0.403892	1		0.00343748	0.044134	0.327915	0.656623	0.00177828	0.0371518	0.535641	0.879202	0.71323	1	0.0251343	0.1267	0.00432526	0.00357652	0.0718334	0.168783	0.2879	0.995408
FBgn0003975	vg	protein_coding	2R:8772137-8786890	0.00242052	0.0334306	0.36843	0.827348	0.00671344	0.0354304	0.0310473	0.110019	0.301255	1	0.695304	0.798388	0.00509648	0	0.000865609	0.00493669	1	1		0.0043693	0.0259409	0.0496704	0.172612	0.00680941	0.0321292	0.0170617	0.0636652	0.507826	1	0.146826	0.30626	0.00623794	0.00122253	0.000504155	0.00231245	0.589997	1
FBgn0003977	vir	protein_coding	2R:19247715-19253878	0.00362215	0.0290132	0.131024	0.428011	0.0124402	0.0239066	1.83798e-06	2.01002e-05	0.0167724	0.388344	0.189704	0.37758	0.00520311	0.0028	0.000907495	0.0051472	0.133863	0.901616		0.000806278	0.0249349	0.672281	1	0.00205309	0.0303616	0.389859	0.707656	1	1	0.0275195	0.132305	0.00390873	0	0.00586974	0.0201645	0.999999	1
FBgn0003978	vls	protein_coding	2L:20064261-20065679	0.0217786	0.0705493	0.00120889	0.0112672	0.0234522	0.0772135	0.00139646	0.00790104	0.871949	1	0.540826	0.683553	0.0268924	0	7.33238e-12	1.84343e-10	1	1		0.000458663	0.0631595	0.922109	1	3.76603e-16	0.0721477	1	1	1	1	0.242446	0.407391	0.000422866	0	0.884928	1	1	1
FBgn0003979	Vm26Aa	protein_coding	2L:5959596-5960340	0.0333634	0.066453	3.67004e-06	6.93486e-05	0.0445981	0.0754964	1.87672e-07	2.48599e-06	0.358262	1	0.388235	0.56225	0.022646	0.0161222	2.7759e-05	0.000221675	0.00336254	0.115107		0.0034281	0.0685966	0.518953	0.885097	0.0156567	0.098954	0.0634114	0.182584	0.221581	0.900579	0.00905725	0.0817727	0	0.0164303	1	1	0.00621019	0.0961789
FBgn0003980	Vm26Ab	protein_coding	2L:5957004-5957639	0.0417871	0.0608	8.48321e-09	2.68799e-07	0.0469324	0.0870216	1.41321e-06	1.58573e-05	0.700766	1	0.0157526	0.129147	0.0137674	0.0305726	0.0215001	0.0793114	1.76006e-06	0.000357163		0.00330225	0.0789406	0.585997	0.95454	0.029182	0.115103	0.00555824	0.0245267	0.0337746	0.454401	0.00623525	0.0703912	0.00619669	0.0189322	0.379264	0.626518	0.0584183	0.423825
FBgn0003983	Vm34Ca	protein_coding	2L:13411141-13411631	0.0483471	0.0832067	2.69289e-07	6.54743e-06	0.0607735	0.134601	1.73881e-05	0.000154637	0.496439	1	0.00120121	0.0501257	0.0215419	0.0328442	0.00719037	0.0311312	0.000196355	0.0147738		0.00993005	0.132471	0.344894	0.677638	0.0262153	0.209555	0.130819	0.321433	0.42398	1	0.0012467	0.0364713	3.47365e-10	0.0315709	1	1	0.0375365	0.320937
FBgn0003996	w	protein_coding	X:2684632-2690499	0.0163711	0.0713147	0.0107135	0.0683754	0.0105832	0.0693041	0.0773264	0.227623	0.517789	1	0.846957	0.907734	0.0110125	0.00246666	0.00192516	0.0100009	0.597763	1		5.31459e-23	0.0716741	1	1	0.0109064	0.0617241	0.0406408	0.128108	0.0480938	0.532281	0.0425417	0.162607	0.00514993	0	0.0305535	0.0829744	1	1
FBgn0003997	W	protein_coding	3L:18160845-18178741	0.0170141	0.0315348	9.86558e-07	2.11752e-05	0.0187214	0.0333282	4.6221e-07	5.69601e-06	0.759895	1	0.707853	0.808214	0.00996165	0.00783978	5.70026e-05	0.000428887	0.00187332	0.0781469		0	0.0336752	1	1	0.00280193	0.0359379	0.326381	0.628376	0.3349	0.985803	0.0975528	0.245643	0.00135526	0.00220056	0.474294	0.739869	0.454304	1
FBgn0004003	wbl	protein_coding	2R:15136900-15138422	0.0050675	0.151006	0.663689	1	0.00640494	0.155118	0.593972	0.983871	0.936712	1	0.446036	0.611652	0.00679953	8.28548e-15	0.231688	0.533519	1	1		0.0274165	0.150959	0.0359639	0.134904	0.0389884	0.154705	0.0058564	0.0256455	0.557606	1	0.867774	0.919525	0.0550176	0.00976317	1.02841e-06	8.98222e-06	0.430346	1
FBgn0004009	wg	protein_coding	2L:7307159-7316265	0.00402482	0.0342162	0.15691	0.48277	0.000812651	0.0443391	0.80791	1	1	1	0.111097	0.287136	0	0.00240565	1	1	0.271569	1		0	0.0308869	1	1	7.56342e-16	0.0314223	1	1	1	1	1	1	4.26092e-05	0	0.973961	1	1	1
FBgn0004028	wupA	protein_coding	X:17999601-18010955	0.0363679	0.144312	0.00673845	0.0470554	0.0687389	0.12741	1.13172e-06	1.29301e-05	0.116664	0.806224	0.401176	0.572642	0.0229497	0.0296012	0.00950494	0.0395151	0.00449178	0.140604		0.0139566	0.0821065	0.0475325	0.167145	0.0482431	0.0951504	2.57316e-06	2.45691e-05	0.00759853	0.210596	0.31676	0.478321	0.00727942	0.0118036	0.0852193	0.194001	0.0333479	0.296775
FBgn0004034	y	protein_coding	X:250542-255278	0.00637804	0.0493171	0.119351	0.403167	0.0169162	0.0479765	0.000328558	0.00221367	0.0997432	0.768046	0.851715	0.911052	0.00333792	0.00828475	0.210184	0.495095	0.0206602	0.352416		0.00621569	0.0392013	0.0626519	0.206061	0.038158	0.0564088	1.27862e-08	1.82203e-07	2.77206e-05	0.0060891	0.0138432	0.0975308	0.0161474	0.0215012	0.000983043	0.00418349	1.15025e-05	0.000929389
FBgn0004045	Yp1	protein_coding	X:9947844-9949531	0.0229793	0.0243967	3.06666e-12	1.73842e-10	0.0279229	0.0424475	2.04044e-08	3.21789e-07	0.46479	1	0.000196094	0.0193966	0.0152796	0.0100886	3.89648e-07	4.4666e-06	0.000178999	0.0138197		0.0092087	0.297045	0.684348	1	0.111575	0.425052	0.00437266	0.0200032	0.0240838	0.387896	0.00821071	0.0785247	0	0.0696836	1	1	0.0267432	0.255707
FBgn0004047	Yp3	protein_coding	X:13653579-13655580	0.043546	0.0340505	1.11022e-16	1.22189e-14	0.0780757	0.0448826	0	0	0.00423116	0.208879	0.0618124	0.217496	0.0426871	0.0181034	9.33414e-15	3.80932e-13	1.88296e-07	6.28394e-05		0.0221411	0.090133	0.00711969	0.0367139	0.0522972	0.170357	0.00122815	0.00650082	0.102572	0.715207	1.83239e-05	0.00390054	0.0125115	0.0338252	0.20837	0.397107	0.0101662	0.134613
FBgn0004049	yrt	protein_coding	3R:9254589-9260706	6.16738e-06	0.0200318	0.996673	1	0.00216715	0.0172196	0.129434	0.338402	0.294282	1	0.12114	0.299015	0.00176019	0	0.00966304	0.0400475	0.999999	1		0.00106524	0.0273569	0.611077	0.979292	0	0.030868	1	1	0.619975	1	0.346587	0.505355	0.00384164	3.00452e-16	0.0149488	0.0453375	0.999999	1
FBgn0004050	z	protein_coding	X:2341802-2344583	5.1283e-17	0.0168339	1	1	0.00222386	0.0164971	0.106884	0.292146	0.150994	0.854964	0.0571286	0.210288	0.000630767	0.000184423	0.359413	0.730584	0.866598	1		0.00178202	0.0162826	0.181202	0.441073	0.00200314	0.0164896	0.140604	0.339705	0.908443	1	0.0452501	0.167816	0	0.00180107	1	1	0.146193	0.716456
FBgn0004052	Z600	protein_coding	3L:15502161-15502613	0.0217935	0.200075	0.189431	0.546608	0.0540913	0.285409	0.0306598	0.108963	0.286417	0.996431	0.0168238	0.132034	0.0275858	0.0102465	0.0188418	0.0709086	0.529741	1		0	0.280529	1	1	0.032335	0.266938	0.14164	0.34141	0.144205	0.803343	0.111238	0.262256	0.010383	0	0.143078	0.295393	1	1
FBgn0004053	zen	protein_coding	3R:2578586-2579916	0.00363684	0.0803138	0.556612	1	0.00144649	0.0826039	0.818259	1	0.827202	1	0.535079	0.67928	0.00178226	0.00078591	0.578781	1	0.881533	1		0	0.0648997	1	1	0.0003923	0.0674553	0.937932	1	0.895899	1	0.668742	0.770633	0	0	1	1	1	1
FBgn0004054	zen2	protein_coding	3R:2568857-2569858	0.00297909	0.0920668	0.672086	1	8.39773e-19	0.105022	1	1	0.666154	1	0.296081	0.482224	0	9.78194e-16	1	1	1	1		0.00532054	0.0593245	0.263394	0.568408	0.000488774	0.0794758	0.934252	1	1	1	0.0412547	0.160562	0.00304992	0	0.375314	0.622053	1	1
FBgn0004055	uzip	protein_coding	2R:20899585-20919260	0.00218109	0.0457435	0.536942	1	0.00126515	0.0499879	0.738405	1	1	1	0.520073	0.668639	0.00371383	0	0.0224913	0.0823222	1	1		0.00446697	0.0340692	0.117931	0.328635	0.0102257	0.0413488	0.00704154	0.0299602	0.232531	0.90827	0.1905	0.353313	0.00692059	0.00320922	0.0110365	0.0347997	0.379207	1
FBgn0004057	Zw	protein_coding	X:19561285-19566386	0.0166354	0.0601858	0.00312025	0.0248503	0.0168799	0.0365006	1.30501e-05	0.000118795	0.972823	1	0.00077189	0.0413061	0.0152623	0.00143439	1.71248e-07	2.08797e-06	0.653809	1		0.0287281	0.0892775	0.000815122	0.00594071	0.0890189	0.080502	1.46549e-14	5.16568e-13	0.000158685	0.0193878	0.482753	0.62237	0.0175608	0.0113181	7.39479e-06	5.26879e-05	0.00349262	0.0646384
FBgn0004066	Prosalpha4	protein_coding	X:16170303-16171620	0.0018613	0.0298062	0.427004	0.901086	0.00591139	0.0256949	0.010889	0.0464355	0.225234	0.939077	0.315063	0.499497	0.00389419	0	0.00270059	0.0133775	1	1		0.0253275	0.053898	8.43222e-06	0.000107831	0.0194678	0.0759397	0.00514111	0.0229453	0.536371	1	0.0201724	0.114566	0.00907624	0.0175525	0.116307	0.249974	0.0203765	0.214669
FBgn0004087	Dhfr	protein_coding	3R:12306889-12307600	0.0361006	0.152052	0.00880061	0.0584757	0.0323386	0.149617	0.0157052	0.0634432	0.848753	1	0.912956	0.955987	0.00503562	0.0292027	0.537739	0.961407	0.00960873	0.226239		2.01016e-18	0.19413	1	1	0.00792608	0.162446	0.528794	0.872094	0.525659	1	0.161067	0.322232	0.019183	0	0.010753	0.034072	0.999999	1
FBgn0004101	bs	protein_coding	2R:20230384-20263996	6.17318e-18	0.0854611	1	1	0.0042116	0.074476	0.472608	0.852995	0.473161	1	0.285039	0.47314	0.00184039	6.75608e-17	0.465492	0.875432	1	1		1.16878e-15	0.0882817	1	1	0.000445633	0.101482	0.952712	1	1	1	0.176992	0.339083	0.00461341	0	0.178421	0.351457	1	1
FBgn0004102	oc	protein_coding	X:8524192-8544714	3.85975e-17	0.0253657	1	1	0.00442826	0.0239329	0.0341186	0.118726	0.0624397	0.671841	0.0182632	0.135499	1.53946e-18	0.00166788	1	1	0.237431	1		0.00423439	0.0192926	0.0140187	0.0640592	0	0.031792	1	1	0.0140835	0.294072	0.000150526	0.0124822	0.000360995	0	0.700143	0.97665	1	1
FBgn0004103	Pp1-87B	protein_coding	3R:8249343-8251639	0.00364113	0.0289392	0.130007	0.425494	0	0.0343914	0.999999	1	0.137208	0.842719	0.109216	0.284738	0.00108622	0.000161044	0.398852	0.78491	0.938329	1		0.00809648	0.0298677	0.00345332	0.0202301	0.0131353	0.0388191	0.000491667	0.00289419	0.298415	0.962162	0.0754765	0.21624	0.00506613	0.00236126	0.00250206	0.00958349	0.262677	0.958731
FBgn0004106	cdc2	protein_coding	2L:10384739-10386262	0.0033944	0.0534361	0.419406	0.891048	0.0106029	0.0434754	0.0080028	0.0358489	0.220308	0.936748	0.163575	0.347934	0.00700397	0	0.0021394	0.0109625	1	1		0.0104766	0.0905931	0.158516	0.403649	0.00436502	0.103105	0.583019	0.928585	0.576127	1	0.104261	0.254167	0.0179792	0	0.0040078	0.0144545	1	1
FBgn0004107	cdc2c	protein_coding	3R:16561345-16564136	0.0112161	0.0363158	0.00118399	0.0111001	0.0119698	0.0470804	0.00592608	0.0277225	0.895795	1	0.0792844	0.244213	0.0101747	0.00146438	1.52164e-05	0.000128929	0.595598	1		0.00922136	0.0953804	0.233511	0.523635	0.00277963	0.09305	0.693933	1	0.538805	1	0.131707	0.287684	0	0.0177473	1	1	0.0154716	0.180047
FBgn0004108	Nrt	protein_coding	3L:16759172-16770565	0.0104715	0.035359	0.00169852	0.0149486	0.0215388	0.039322	8.24295e-07	9.67962e-06	0.0569398	0.654271	0.471932	0.633125	0.0107584	0.00521317	1.77749e-05	0.000148658	0.0525567	0.587176		0.00690539	0.0420086	0.0553119	0.187593	0.0149512	0.04669	0.000887427	0.00488849	0.173254	0.843913	0.473997	0.615929	0.00941794	0.00288611	0.000255913	0.00126981	0.355549	1
FBgn0004110	tin	protein_coding	3R:17204699-17207692	3.04126e-21	0.0580393	1	1	0	0.0665786	1	1	1	1	0.189499	0.377209	0	0	1	1	1	1		0.00526777	0.0402145	0.116146	0.324688	0.00229678	0.0486202	0.540392	0.884574	0.557448	1	0.0449801	0.16741	0.00397534	0	0.126776	0.268077	1	1
FBgn0004117	Tm2	protein_coding	3R:11135915-11140919	0.0623245	0.128922	6.68145e-06	0.000118768	0.0721694	0.140713	2.38317e-06	2.54438e-05	0.659889	1	0.554083	0.693485	0.0241525	0.0430149	0.0146805	0.0571828	8.98664e-05	0.00791245		0.0261325	0.0916279	0.00229714	0.014403	0.058458	0.142593	5.67033e-05	0.000413407	0.0632896	0.605282	0.00277833	0.0516817	0.0129277	0.00553364	9.6343e-06	6.67817e-05	0.0757625	0.492647
FBgn0004118	nAChRbeta2	protein_coding	3R:20334950-20340828	0.00514453	0.0792169	0.409364	0.879741	0.00466868	0.0748987	0.439236	0.812828	0.945239	1	0.206919	0.395312	0.00371239	0.00118787	0.249242	0.563422	0.814431	1		0	0.117678	1	1	2.67743e-21	0.10448	1	1	0.901747	1	0.280804	0.445557	0	0	1	1	1	1
FBgn0004132	boca	protein_coding	2R:3453378-3454243	0	0.234744	1	1	0.0278494	0.185302	0.07649	0.225462	0.0997373	0.768046	0.0458371	0.191608	0.00584625	0	0.466315	0.876103	1	1		0	0.254731	1	1	0.0284955	0.233606	0.139042	0.336995	0.131385	0.779327	0.132895	0.288835	0.00337443	0.0130548	0.607206	0.881911	0.190275	0.82168
FBgn0004133	blow	protein_coding	2R:3467993-3474584	1.0605e-15	0.0584349	0.999999	1	0.0107687	0.0598944	0.0375533	0.128428	0.0987073	0.764655	0.00584282	0.0908806	0.00375194	0.00140655	0.148323	0.381047	0.721331	1		0.00899422	0.0557556	0.0587228	0.196195	0.00890693	0.0538347	0.0572005	0.168007	0.989721	1	0.812629	0.877572	0.0131053	0.000528208	0.000135441	0.000717831	0.903253	1
FBgn0004143	nullo	protein_coding	X:6943509-6944354	0.00170058	0.0819577	0.783348	1	5.37354e-23	0.0837072	1	1	0.768491	1	0.784582	0.862991	0	1.25692e-16	1	1	1	1		0.00143055	0.0804607	0.812729	1	0	0.0800875	1	1	1	1	0.884018	0.931626	5.14158e-15	0	0.999999	1	1	1
FBgn0004167	kst	protein_coding	3L:3336860-3368133	0.00936861	0.0169882	7.80636e-07	1.71285e-05	0.00635449	0.0164769	0.000139495	0.00102134	0.267036	0.982	0.836555	0.900275	0.00449625	0.00330366	0.000136982	0.000938818	0.00956055	0.225639		0.00930438	0.0276926	0.000532401	0.00413045	0.0284397	0.0254329	8.65974e-15	3.18823e-13	0.000149278	0.0189396	0.563359	0.686429	0.0118591	0.00796366	4.37076e-06	3.29575e-05	0.00137059	0.0326715
FBgn0004168	5-HT1A	protein_coding	2R:14954660-15009463	0.000384486	0.0241405	0.832797	1	0.00260726	0.0235294	0.176514	0.42619	0.404285	1	0.135017	0.315705	0.000227754	0.00127077	0.819444	1	0.428902	1		0.00264125	0.0269459	0.224956	0.510032	0.00856504	0.0297066	0.00210015	0.0105369	0.0989016	0.707023	0.507603	0.641706	0.00403414	0	0.00892208	0.0290034	0.999999	1
FBgn0004169	up	protein_coding	X:13487507-13496611	0.0295499	0.0839246	0.000397706	0.00439345	0.0314909	0.0968764	0.000746792	0.00455942	0.882504	1	0.332419	0.513995	0.00947944	0.0209909	0.08996	0.256782	0.00260282	0.0959982		0.0158996	0.0583192	0.00327151	0.0194235	0.0351716	0.0831266	3.66847e-05	0.000278037	0.0651606	0.612293	0.0163284	0.104349	0.00697424	0.0132961	0.0606618	0.146853	0.00364454	0.0663813
FBgn0004170	sc	protein_coding	X:290093-291530	0.0100973	0.0428335	0.00900744	0.0595822	0.000350847	0.0513903	0.926716	1	0.0759815	0.715871	0.00884128	0.107383	0.0013682	0.0038559	0.52115	0.940197	0.232226	1		0.00639571	0.0326618	0.0256428	0.104136	0.00327789	0.0366504	0.264788	0.541644	0.453188	1	0.0122803	0.0934189	0.00208397	0	0.407101	0.661016	1	1
FBgn0004171	Mst98Cb	protein_coding	3R:24118520-24119585	0.00869421	0.107854	0.314406	0.75221	1.65743e-16	0.157572	0.999999	1	1	1	0.00393413	0.0788451	0	0	1	1	1	1		0.00229223	0.0249785	0.254095	0.55436	0.00732975	0.0318362	0.0104305	0.0418252	0.153884	0.817317	0.0999307	0.248929	0.0188388	0.0137385	8.0276e-05	0.000451111	0.00608897	0.095015
FBgn0004173	Mst84Db	protein_coding	3R:3190882-3191349	0.0138166	0.198314	0.376425	0.838025	0.0156383	0.195977	0.317552	0.649367	0.930332	1	0.181923	0.368882	0.0113106	0.00344028	0.178172	0.437563	0.78852	1		0.0337479	0.0367103	4.43179e-12	2.12757e-10	0.034639	0.0498118	6.04114e-09	9.10396e-08	0.920053	1	0.0386851	0.155858	0.0333629	0.0130468	0.00189312	0.00750681	0.336742	1
FBgn0004174	Mst84Dc	protein_coding	3R:3189976-3190395	3.53185e-18	0.230599	1	1	0.0119738	0.30787	0.611948	1	0.860475	1	0.00178887	0.0591213	0	0	1	1	1	1		0.0426018	0.057864	1.57279e-09	4.79979e-08	0.0640424	0.0480122	0	0	0.0847806	0.675236	0.20622	0.370274	0.0625181	0.0296625	1.27889e-07	1.34801e-06	0.0074374	0.108677
FBgn0004175	Mst84Dd	protein_coding	3R:3189029-3189495	0	0.426864	1	1	0.016275	0.320066	0.517187	0.901603	0.487437	1	0.017927	0.134756	0	0	1	1	1	1		0.0472741	0.0786204	1.22922e-07	2.43152e-06	0.0368779	0.094837	0.000115676	0.000785251	0.464445	1	0.203684	0.368122	0.0268039	0.0551156	0.111909	0.242512	0.0112681	0.143906
FBgn0004177	mts	protein_coding	2L:7827650-7833576	0.00228776	0.0127211	0.0376714	0.179392	0.00198282	0.02053	0.236531	0.527207	0.880364	1	0.00119176	0.0500347	0.00119634	0.000933889	0.121895	0.326828	0.407339	1		0.0138804	0.0515114	0.00359722	0.0209309	0.0146533	0.0565496	0.00480685	0.0216715	0.915596	1	0.526345	0.656436	0.0027241	0.00510107	0.191628	0.372019	0.0780733	0.500903
FBgn0004179	Csp	protein_coding	3L:22260482-22266845	0.000103503	0.0425868	0.973815	1	0.00552435	0.0453277	0.145407	0.369066	0.277574	0.992244	0.0272951	0.155699	0.00262171	0.000120038	0.152656	0.3891	0.966514	1		0.00665924	0.0615948	0.185259	0.447959	0.0107854	0.0603815	0.0388286	0.123562	0.573871	1	0.892605	0.93813	0.000801578	0.00264451	0.489963	0.757402	0.122611	0.650831
FBgn0004181	Peb	protein_coding	2R:21062649-21064238	0.00759745	0.0950509	0.323156	0.765026	0	0.120771	1	1	1	1	0.119038	0.296997	0.00357773	0	0.300781	0.644584	1	1		0.048649	0.088714	8.57997e-07	1.40228e-05	0.0549248	0.08957	8.33451e-08	1.03885e-06	0.690078	1	0.948113	0.978587	0.0120586	0.0146016	0.00144341	0.00588601	0.000263575	0.00965244
FBgn0004183	snRNA:U1:82Eb	snRNA	3R:773655-773818	4.05357e-16	0.594238	1	1	0.14587	0.477809	0.00144481	0.00814563	0.0054645	0.237106	0.00131089	0.0514786	6.37536e-15	0.051572	0.999999	1	0.110819	0.833805		0.0699549	0.55981	0.131003	0.354211	0.0212317	0.57706	0.631437	0.976739	0.448972	1	0.0973674	0.245364	5.5322e-15	0.0572838	0.999999	1	0.192132	0.825662
FBgn0004197	Ser	protein_coding	3R:22997812-23019989	2.37581e-17	0.0349532	1	1	6.80023e-23	0.0322001	1	1	1	1	0.463452	0.626705	0	0	1	1	1	1		0.00933211	0.0366621	0.00595455	0.0317213	0.00970652	0.0319329	0.00135152	0.00709659	0.936739	1	0.349688	0.508533	0.00482969	0.0025611	0.0446829	0.113901	0.450503	1
FBgn0004198	ct	protein_coding	X:7503181-7572892	0.00166362	0.0115101	0.0877179	0.328026	0.00287306	0.0115215	0.00643833	0.0296628	0.409005	1	0.995168	1	0.00248771	0	8.21018e-06	7.30025e-05	0.999999	1		0.0015573	0.010378	0.075768	0.237126	0.00264294	0.0113658	0.00979739	0.0397408	0.429155	1	0.536951	0.66454	0.00146581	0	0.0496499	0.124251	1	1
FBgn0004227	nonA	protein_coding	X:16255602-16265580	0.003322	0.015289	0.0147206	0.0875239	9.31987e-16	0.0217245	1	1	0.115959	0.804399	0.00446487	0.0825043	0.000557827	0.00107272	0.490974	0.905575	0.390668	1		2.50786e-16	0.0316311	1	1	0	0.0320908	1	1	1	1	1	1	0.00352413	0	0.0154295	0.0465655	1	1
FBgn0004228	mex1	protein_coding	3L:15510524-15512692	0.0714744	0.244414	0.00196371	0.0169226	0.0609999	0.301668	0.0224475	0.0847254	0.773484	1	0.154679	0.338244	0.0258765	0.0401554	0.0843697	0.24388	0.0432114	0.527796		0.048538	0.167934	0.00207645	0.0132237	0.0434526	0.215087	0.0216848	0.0773446	0.841146	1	0.0932139	0.240465	0.0586485	0.00426104	0.000116616	0.000628194	0.822366	1
FBgn0004237	Hrb87F	protein_coding	3R:9482568-9486253	0.00654239	0.0199114	0.000663963	0.00683145	0.00855129	0.0207015	5.56005e-05	0.000447813	0.506186	1	0.792104	0.868179	0.00461923	0.00290116	0.000336246	0.00211467	0.0481546	0.559128		0.00195172	0.0316358	0.431002	0.785645	0.00544495	0.035549	0.0702836	0.198188	0.373265	1	0.00610101	0.0700346	0.00356006	0.0040406	0.111337	0.241602	0.197171	0.835475
FBgn0004240	Dpt	protein_coding	2R:14753270-14753765	0.134065	0.348804	0.000155731	0.00194578	0.106073	0.418097	0.00645735	0.0297239	0.610805	1	0.222967	0.411528	0.0693801	0.0490145	0.00274387	0.0135692	0.0835683	0.737682		0.160987	0.351113	1.21796e-05	0.000149916	0.0819355	0.315436	0.00498477	0.0223585	0.107984	0.72973	0.467646	0.61141	0.107275	0.106683	0.00125335	0.00519179	0.00362563	0.0663288
FBgn0004242	Syt1	protein_coding	2L:2772327-2799979	0.00867996	0.0578772	0.0763696	0.297526	0.0219643	0.0552062	8.60815e-05	0.000660981	0.0833266	0.730947	0.74888	0.83774	0.00678246	0.00854282	0.0360891	0.120926	0.0375006	0.489243		0.0101381	0.0305984	0.000601158	0.004573	0.00462873	0.0316764	0.0826177	0.225253	0.177705	0.850546	0.814054	0.878742	0.0107958	0	0.00118157	0.00493595	1	1
FBgn0004244	Rdl	protein_coding	3L:9138938-9175249	0.00943157	0.0710939	0.111601	0.386271	0.00683141	0.0993477	0.383668	0.742608	0.79278	1	0.00134557	0.0517579	1.23348e-15	0.0081333	1	1	0.110295	0.831329		0.010887	0.0569603	0.0284265	0.11244	0.00280649	0.0798216	0.646428	0.992524	0.309674	0.966337	0.00337561	0.0554492	0.0114117	0.000969538	0.0198829	0.057554	0.88979	1
FBgn0004359	T48	protein_coding	3R:22707456-22736719	0.0089833	0.0339629	0.00431864	0.0326633	0.00953012	0.0438766	0.0148366	0.0604539	0.915615	1	0.0831373	0.249062	0.00752755	0.00170333	0.000340736	0.00213836	0.513419	1		0.00526623	0.045822	0.161997	0.409264	0.0120638	0.0444042	0.00341588	0.0161365	0.232143	0.90827	0.831086	0.891272	0.00743281	0.0063393	0.00850884	0.0277911	0.0714246	0.476571
FBgn0004360	Wnt2	protein_coding	2R:5381671-5390693	0.005969	0.0383242	0.0695492	0.279263	0.00669144	0.0405229	0.0543189	0.1723	0.881444	1	0.706059	0.806878	0.00297164	0.0034078	0.12954	0.343401	0.211122	1		0.00254257	0.0443577	0.472252	0.834446	0.00721527	0.0373805	0.0271269	0.0923467	0.336569	0.987208	0.0175905	0.108033	0.0120563	0	4.60743e-07	4.33723e-06	1	1
FBgn0004362	HmgD	protein_coding	2R:17588963-17604232	0.00715183	0.019309	0.00019527	0.00236831	0.00547645	0.0189477	0.00209901	0.011313	0.541177	1	0.898141	0.944625	0.00462947	0.00170074	6.07392e-05	0.00045403	0.197357	1		0.0264721	0.0674811	9.50933e-05	0.000918999	0.0169076	0.0746958	0.0122143	0.0477952	0.337838	0.987208	0.491068	0.628733	0.0182756	0.00515797	0.00816025	0.0268517	0.580569	1
FBgn0004363	porin	protein_coding	2L:10847227-10850848	0.0105355	0.0616567	0.0484648	0.214913	0.0356137	0.0714806	3.53485e-06	3.6515e-05	0.00937844	0.309459	0.317174	0.501342	0.0181681	0.0048825	7.87605e-06	7.01521e-05	0.284332	1		0.0154351	0.0374658	5.22772e-05	0.000544647	0.0354348	0.0697384	2.54474e-06	2.43652e-05	0.0227918	0.376002	2.84352e-05	0.00510548	0.00530813	0.0112532	0.0417432	0.107453	0.0001817	0.00724386
FBgn0004364	18w	protein_coding	2R:15999016-16004437	0.00505374	0.0296696	0.0477121	0.212623	0.008485	0.0275405	0.00119879	0.00689005	0.361768	1	0.613582	0.738012	0.00655041	0.000200379	1.68095e-05	0.000141327	0.913666	1		0.00411419	0.0228032	0.0373926	0.139003	0.0131685	0.0251271	1.78207e-06	1.75753e-05	0.0100239	0.245229	0.510767	0.644142	0.0170351	0	2.14431e-13	6.65187e-12	1	1
FBgn0004367	mei-41	protein_coding	X:16285731-16293883	0.010495	0.0269082	0.000116015	0.00151245	0.00658087	0.0305863	0.0154907	0.0627115	0.328629	1	0.38571	0.560401	0.00678754	0.00174856	4.51961e-05	0.000347641	0.368425	1		0.000170224	0.0170425	0.893415	1	2.01783e-18	0.0209052	1	1	0.885564	1	0.0628312	0.197614	0.00112461	0.00048019	0.313353	0.542198	0.784489	1
FBgn0004368	Ptp4E	protein_coding	X:4833161-4849949	0.00996185	0.0148177	1.7574e-08	5.25468e-07	0.0119305	0.0142179	5.78225e-11	1.36732e-09	0.498333	1	0.779874	0.859471	0.00554363	0.00542836	2.65668e-05	0.000212977	7.91974e-06	0.00122289		0.0117713	0.0240482	4.84951e-06	6.58407e-05	0.0086515	0.0263547	0.000713916	0.00402936	0.419521	1	0.534901	0.663182	0.00517272	0.0029893	0.00211638	0.00826853	0.147143	0.718052
FBgn0004369	Ptp99A	protein_coding	3R:25203368-25312853	0.0211379	0.0322635	2.62914e-08	7.59771e-07	0.0195575	0.0441387	2.48134e-05	0.00021419	0.809603	1	0.0346401	0.170544	0.0176293	0.00282874	2.03826e-10	4.11451e-09	0.277272	1		0.00749474	0.0408774	0.0344467	0.13061	0.0177633	0.0390723	1.36338e-05	0.000113156	0.0680495	0.620621	0.75901	0.839175	0.00829709	0.00577526	0.00395092	0.0142817	0.102972	0.588726
FBgn0004370	Ptp10D	protein_coding	X:11516048-11571371	0.00383882	0.0162621	0.00932994	0.0613039	0.0106044	0.0194217	7.39161e-07	8.76446e-06	0.0126787	0.349279	0.229314	0.41792	0.00578232	0.0014685	5.85754e-07	6.45703e-06	0.229333	1		0.0125369	0.0280015	1.70653e-05	0.000202581	0.00720673	0.0400929	0.0380473	0.121468	0.260534	0.936217	0.0150839	0.101121	0.0104245	0	7.66662e-10	1.24416e-08	0.999999	1
FBgn0004372	aly	protein_coding	3L:3024129-3026521	7.32736e-17	0.0617496	1	1	0.00175527	0.0575648	0.688461	1	0.820025	1	0.666905	0.778051	0.00100555	0	0.587745	1	1	1		1.64355e-19	0.089512	1	1	0.00899096	0.0798944	0.169231	0.389538	0.269519	0.943355	0.177098	0.339244	0.00690979	0	0.0734767	0.172097	1	1
FBgn0004373	fwd	protein_coding	3L:305393-319884	0.00251623	0.0178285	0.0934266	0.342625	0.00703905	0.0182325	0.000116379	0.000864631	0.0626789	0.672918	0.879269	0.930774	0.00282409	0.00195583	0.0051799	0.0234421	0.121588	0.868793		0.00276924	0.0139722	0.0238538	0.0983184	0.00368382	0.0185716	0.0238612	0.0835666	0.66003	1	0.0536398	0.182686	0.00205628	0.00174194	0.172427	0.342061	0.432243	1
FBgn0004374	neb	protein_coding	2L:20075757-20089698	0.00519539	0.0625325	0.300376	0.731445	0.0153963	0.0566286	0.00344667	0.0173516	0.167611	0.874282	0.501942	0.654841	0.00919939	0.00117654	0.0018121	0.00947062	0.761937	1		0.0187736	0.0433373	2.67263e-05	0.000303392	0.0168596	0.0530595	0.000914917	0.00501737	0.789297	1	0.169692	0.331046	0.0220318	0.00335561	5.03162e-09	7.05347e-08	0.372687	1
FBgn0004378	Klp61F	protein_coding	3L:1241568-1245910	0.00998681	0.0424942	0.00919877	0.0606539	0.021259	0.0430832	5.71352e-06	5.61607e-05	0.0755259	0.715871	0.925876	0.9659	0.00692336	0.00863816	0.0107201	0.0437842	0.00738664	0.192248		0.0119527	0.0320932	0.000184071	0.00163882	0.012353	0.0446175	0.00306024	0.0146369	0.94174	1	0.0258374	0.128397	0.00212168	0.0134327	0.493225	0.760796	0.000936971	0.0249189
FBgn0004379	Klp67A	protein_coding	3L:9355736-9360146	0.0147004	0.0634719	0.011502	0.0722708	0.0101944	0.0615753	0.0532676	0.16977	0.573922	1	0.837663	0.900983	0.00678372	0.00562627	0.0354334	0.119076	0.196149	1		0	0.0830659	1	1	0.00388302	0.103415	0.623535	0.969824	1	1	0.0144179	0.0991162	0.0310204	0.000210404	3.1547e-06	2.43559e-05	0.978789	1
FBgn0004380	Klp64D	protein_coding	3L:5349964-5352492	1.00337e-17	0.0689009	1	1	0.0086871	0.0652895	0.112281	0.303807	0.177598	0.887174	0.086481	0.254068	0.00205579	0.00131702	0.45827	0.866496	0.767634	1		0.00919085	0.0546939	0.0498053	0.172964	0.0100622	0.0575083	0.0467177	0.143503	0.900289	1	0.734541	0.820759	0	0.0112088	0.999999	1	0.00754335	0.109683
FBgn0004381	Klp68D	protein_coding	3L:11788714-11791975	0.00233684	0.0302852	0.331317	0.776011	0.00568533	0.0251505	0.0124508	0.0520863	0.318407	1	0.208843	0.39698	0.00404376	0	0.00180134	0.00941674	1	1		0.00570364	0.0347793	0.0549003	0.186618	0.00380963	0.0410142	0.249249	0.518885					0.00564917	0.000858583	0.0158942	0.0477566	0.794225	1
FBgn0004387	Klp98A	protein_coding	3R:23373497-23384867	0.00895722	0.0254117	0.000333493	0.00377478	0.0116854	0.0226142	2.12472e-06	2.29542e-05	0.467808	1	0.429785	0.598027	0.00589507	0.00441072	0.000279241	0.00179378	0.013339	0.272995		0.012392	0.025419	4.8296e-06	6.56225e-05	0.0102231	0.0255315	7.47775e-05	0.000529689	0.589398	1	0.976074	0.998612	0.00891709	0	5.9315e-07	5.45704e-06	1	1
FBgn0004389	bnk	protein_coding	3R:27019084-27020111	0.00201982	0.0974697	0.783241	1	0.00482832	0.113185	0.579173	0.97018	0.578258	1	0.081638	0.24697	0	0.00342409	1	1	0.577531	1		3.94267e-20	0.0745104	0.999999	1	1.59654e-18	0.106912	1	1	0.91613	1	0.000563732	0.0246651	0.00241529	0.00598676	0.593379	0.867859	0.397755	1
FBgn0004390	RasGAP1	protein_coding	3L:9832193-9848385	0.00521688	0.0268829	0.0279041	0.14316	0.00796845	0.0256851	0.00115562	0.00665302	0.43415	1	0.757775	0.844488	0.00507639	0.00155991	0.000417436	0.00256448	0.377223	1		0.00752273	0.0339949	0.0131842	0.0608778	0.0053233	0.0359927	0.0791954	0.217948	0.614994	1	0.698038	0.79336	0.00879448	0.00292126	0.000816462	0.00354904	0.369399	1
FBgn0004391	shtd	protein_coding	X:15349577-15356474	0.000387241	0.023464	0.827813	1	0.00407026	0.0197275	0.0195655	0.0759389	0.142889	0.848136	0.0190887	0.136861	0.0021672	7.26265e-05	0.0241335	0.087146	0.958488	1		0	0.0215793	1	1	5.8117e-15	0.0237381	1	1	1	1	0.375214	0.530935	0.00120332	0.00148416	0.3003	0.525323	0.396619	1
FBgn0004394	pdm2	protein_coding	2L:12657165-12686306	0	0.0511956	1	1	0.00692201	0.0524464	0.113753	0.306667	0.12416	0.818592	0.0341052	0.169507	0	0.00345008	1	1	0.234211	1		0.00478313	0.0459021	0.202411	0.475216	0.00482563	0.053743	0.262934	0.53913	0.994243	1	0.0285092	0.134917	0	0	1	1	1	1
FBgn0004395	unk	protein_coding	3R:18975375-18983584	0.00365329	0.023182	0.0635122	0.262616	0.00534069	0.0250264	0.0164261	0.0657138	0.577196	1	0.603522	0.731133	0.00464447	0	9.11621e-05	0.000653355	1	1		0.00392476	0.0434643	0.260816	0.564787	0.00558562	0.0325229	0.045602	0.140723	0.713175	1	0.00192196	0.0438505	0.00654781	0.00322437	0.00984655	0.0315819	0.335704	1
FBgn0004396	CrebA	protein_coding	3L:15528495-15546314	0.0194925	0.0340279	3.32496e-07	7.8805e-06	0.0233316	0.0265746	2.31088e-11	5.80273e-10	0.514108	1	0.0948296	0.265858	0.013797	0.00757927	1.1514e-07	1.44933e-06	0.00128774	0.0593421		0.015276	0.0279766	7.51617e-07	1.24713e-05	0.013927	0.0212178	2.03588e-08	2.80082e-07	0.758254	1	0.0608359	0.194628	0.0156034	0.00750227	2.3747e-07	2.37138e-06	0.00852655	0.118883
FBgn0004397	Vinc	protein_coding	X:2108380-2116600	0.00231851	0.0367236	0.427466	0.9016	0.0036769	0.0427868	0.28922	0.609643	0.765404	1	0.0335652	0.168119	0.00152919	0.00143577	0.368139	0.743139	0.592055	1		0.00307075	0.0431468	0.366967	0.704507	0.00394653	0.0493336	0.314659	0.611324	0.866674	1	0.0551479	0.185244	0.00220339	0.00338231	0.206439	0.394371	0.17502	0.790963
FBgn0004400	rhi	protein_coding	2R:13515996-13521021	0.273141	0.107416	0	0	0.310024	0.117513	0	0	0.478784	1	0.543157	0.685116	0.260209	0.0308008	1.64655e-34	7.57083e-32	0.000548131	0.031993		1.04993e-18	0.101815	1	1	0.00656758	0.10334	0.418388	0.744741	0.442109	1	0.280378	0.445126	0	0.000583584	0.999999	1	0.935939	1
FBgn0004401	Pep	protein_coding	3L:17631203-17638136	0.00633632	0.0175244	0.000269218	0.00312046	0.0088809	0.0228034	0.000104604	0.000783336	0.400168	1	0.0749467	0.237747	0.00603923	0.00157843	2.08074e-06	2.05994e-05	0.252874	1		8.93694e-16	0.0227781	0.999999	1	0.00582506	0.0279471	0.0183766	0.0675726	0.0463039	0.524168	0.106635	0.257156	0.00609137	0.00412954	0.00135845	0.00557914	0.0667078	0.458099
FBgn0004403	RpS14a	protein_coding	X:7827775-7828710	0.00849455	0.0574297	0.0807243	0.309194	0.0103263	0.0840542	0.137107	0.353329	0.829715	1	0.0100524	0.112308	0.00701015	0.00240316	0.0332826	0.113265	0.60644	1		0.00665001	0.0701892	0.239709	0.532979	0.0199932	0.0852435	0.00981028	0.0397853	0.168692	0.838292	0.187847	0.351105	0.0102817	2.30317e-10	0.139616	0.289633	1	1
FBgn0004404	RpS14b	protein_coding	X:7828931-7829825	0	0.031241	0.999999	1	0.00187106	0.0365442	0.509041	0.892103	0.534917	1	0.0378855	0.176491	0.0016216	0	0.158112	0.3995	0.999999	1		0.00393205	0.0344619	0.163696	0.411999	0.00375047	0.0416781	0.262064	0.537612	0.96689	1	0.0160759	0.103819	0.0089643	0	0.00322981	0.0119979	1	1
FBgn0004406	tam	protein_coding	2L:13823980-13827772	0.000824066	0.0543582	0.839704	1	0.00297731	0.0551741	0.496993	0.880211	0.724666	1	0.387723	0.562009	0.00430493	0	0.0204883	0.0763001	1	1		0	0.0454384	1	1	0.00618466	0.0431775	0.0891238	0.239302	0.0915059	0.692433	0.0631143	0.197992	0.00155377	0	0.378911	0.626152	0.999999	1
FBgn0004414	msopa	protein_coding	3L:22075820-22076467	0.0381619	0.220756	0.0459097	0.206863	0.023022	0.215843	0.19061	0.449757	0.564502	1	0.878821	0.930517	0.0264943	0.00416641	0.0098097	0.0405783	0.769363	1		0.0904427	0.131867	8.08287e-09	2.14414e-07	0.0828895	0.134927	7.98118e-08	1.00023e-06	0.759602	1	0.876206	0.925952	0.0627615	0.0399484	6.54774e-08	7.39113e-07	5.21276e-05	0.00296311
FBgn0004419	me31B	protein_coding	2L:10239341-10242172	0.00104091	0.0126782	0.303665	0.735472	0.00118494	0.0225951	0.500556	0.883779	0.227449	0.941564	7.75321e-08	8.42896e-05	0.00184771	0	0.00421294	0.0196905	1	1		0.00840689	0.040006	0.0183368	0.0795736	0.00946674	0.0379435	0.00627874	0.0271956	0.835591	1	0.719663	0.810141	0.00456678	0	0.0858303	0.195134	1	1
FBgn0004425	LysB	protein_coding	3L:1207371-1207981	0.558245	0.410981	0	0	0.479086	0.298175	0	0	0.455893	1	0.0301287	0.162047	0.489693	0.0293902	1.04013e-28	2.53193e-26	0.230405	1		0.251222	0.204481	3.33067e-16	3.22032e-14	0.283181	0.228132	2.22045e-16	1.00532e-14	0.579757	1	0.457604	0.603585	0.399546	0.0154003	2.29324e-31	6.59019e-29	0.401019	1
FBgn0004428	LysE	protein_coding	3L:1212827-1213406	0.599659	0.3472	0	0	0.450605	0.371353	5.55112e-16	2.5524e-14	0.164724	0.869998	0.648588	0.764981	0.479375	0.0454779	3.21649e-26	5.54603e-24	0.0778555	0.710374		0.387068	0.425904	6.98386e-12	3.26192e-10	0.515443	0.507818	2.16716e-13	6.54607e-12	0.22903	0.906835	0.233003	0.3981	0.683631	0.0823826	4.62446e-23	4.85709e-21	0.0512601	0.391942
FBgn0004429	LysP	protein_coding	3L:1218082-1218696	0.609881	0.365393	0	0	1.07404	0.315858	0	0	0.00200885	0.145596	0.324392	0.506535	0.768829	0.0718812	4.50583e-36	2.51973e-33	0.00545471	0.159637		0.0775149	0.297613	0.00460687	0.025686	0.169557	0.218102	4.02808e-10	7.31097e-09	0.0280319	0.418513	0.035134	0.148871	1.35165	0.0715214	6.93787e-55	1.79439e-51	0.00218567	0.0462352
FBgn0004430	LysS	protein_coding	3L:1227747-1228238	0.106988	0.125924	5.43163e-11	2.54843e-09	0.0717025	0.150173	6.93956e-06	6.66913e-05	0.168175	0.87502	0.233593	0.422788	0.0611113	0.0274911	6.19386e-08	8.14731e-07	0.00894407	0.216448		0.0799831	0.126792	4.72832e-08	1.04189e-06	0.0847884	0.127332	1.52688e-08	2.15063e-07	0.838098	1	0.976994	0.999305	0.096314	0.0146894	4.79284e-14	1.6695e-12	0.155841	0.741605
FBgn0004431	LysX	protein_coding	3L:1194739-1195302	0.027108	0.69853	0.616869	1	0.32473	0.473652	8.08355e-09	1.3766e-07	0.000267813	0.041065	0.00878977	0.107116	0.096372	0.0815892	0.00517599	0.0234295	0.0519531	0.582005		0.122981	0.537396	0.0112985	0.0537331	0.110355	0.55252	0.025469	0.0879274	0.858723	1	0.851305	0.906116	0.134213	0.0544414	8.11897e-05	0.000455627	0.167029	0.769405
FBgn0004432	Cyp1	protein_coding	X:16211706-16214403	0.00330603	0.020711	0.0636256	0.262737	0.00736687	0.0249554	0.0017684	0.00972359	0.178373	0.888896	0.20766	0.395965	0.00108981	0.0042608	0.380766	0.760173	0.0120885	0.259733		0.00898888	0.0366486	0.00733033	0.0376263	0.017619	0.0436432	6.84754e-05	0.000489404	0.134615	0.786142	0.236596	0.401662	0.00519781	0.000610072	0.097449	0.216972	0.897535	1
FBgn0004436	UbcD6	protein_coding	3R:774477-778404	0.000288275	0.033556	0.908501	1	0.00512542	0.0261086	0.025894	0.0952148	0.15993	0.865473	0.0183603	0.135693	0.00175404	0.000950624	0.178067	0.437368	0.629289	1		0.00459957	0.0376985	0.140356	0.371654	0.0110537	0.0368094	0.00149531	0.00776009	0.176544	0.8489	0.871295	0.922211	0.00385972	0.0033919	0.0490186	0.122879	0.203931	0.849581
FBgn0004449	Ten-m	protein_coding	3L:22286144-22400963	0.0117305	0.02417	5.35147e-06	9.68742e-05	0.012689	0.0165971	7.40462e-10	1.50352e-08	0.793795	1	0.0111463	0.116105	0.00731182	0.00485795	5.88871e-06	5.37818e-05	0.00206841	0.0824615		0.00465429	0.024033	0.0268703	0.107831	0.0165974	0.0220663	1.15787e-09	1.96534e-08	0.00107505	0.0658852	0.562716	0.685808	0.00766109	0.00632768	0.000504272	0.00231248	0.00892042	0.123292
FBgn0004456	mew	protein_coding	X:13108442-13152523	0.0289719	0.0986554	0.00194099	0.0167547	0.0391479	0.0593311	1.90702e-08	3.02361e-07	0.417522	1	0.000613371	0.0359938	0.0245989	0.00936246	3.58797e-06	3.41484e-05	0.0963753	0.790012		0.0265016	0.0632169	4.13183e-05	0.000444113	0.0314805	0.0624205	2.80258e-06	2.66245e-05	0.620372	1	0.931377	0.966435	0.0120411	0.00915143	0.000253607	0.00125957	0.0101687	0.134613
FBgn0004462	Pk17E	protein_coding	X:18682497-18700090	0.00287586	0.0348659	0.301718	0.732901	0.00708424	0.0431301	0.0547196	0.173252	0.366026	1	0.140404	0.322157	0.00493895	0	0.00620835	0.0274256	1	1		0.00477512	0.090041	0.49544	0.85942	0.0292164	0.116134	0.00595137	0.0259734	0.056344	0.571691	0.0807039	0.223375	0.00517741	0	0.231694	0.430842	1	1
FBgn0004463	RpIII128	protein_coding	2R:7926546-7930128	0.0169552	0.0502299	0.000536129	0.00569751	0.0256484	0.0527422	5.58825e-06	5.50341e-05	0.273844	0.988901	0.741166	0.832143	0.0180557	0.00319779	8.52159e-08	1.0938e-06	0.362696	1		0.00902601	0.0394127	0.0111751	0.0532898	0.00502148	0.0491489	0.207734	0.454934	0.460786	1	0.13457	0.290828	0.00788197	0.00191705	0.00194441	0.00767928	0.563913	1
FBgn0004465	Su(P)	protein_coding	3L:16603762-16605299	0.0386065	0.0629913	8.61366e-08	2.29968e-06	0.0601754	0.0770679	4.6152e-10	9.61662e-09	0.109711	0.790716	0.172311	0.357734	0.0455182	0.00390622	2.63279e-15	1.17151e-13	0.406893	1		0.0349289	0.0700112	3.81433e-06	5.31106e-05	0.0613439	0.0652843	2.32336e-12	6.07746e-11	0.0432537	0.506277	0.635547	0.744301	0.0509189	0.0113957	7.38732e-13	2.1112e-11	0.04982	0.383778
FBgn0004507	GlyP	protein_coding	2L:2130813-2137296	0.0330203	0.133103	0.00657081	0.0461339	0.0576177	0.0974611	1.84193e-07	2.44617e-06	0.160484	0.866213	0.0350414	0.17133	0.0174061	0.0278056	0.0217122	0.0799483	0.00183678	0.0767775		0.0586419	0.130869	1.72588e-05	0.000204409	0.130307	0.173608	9.8972e-10	1.69522e-08	0.00881647	0.227122	0.0554832	0.185735	0.013668	0.00990406	4.84299e-06	3.61886e-05	0.000475098	0.0151235
FBgn0004509	Fur1	protein_coding	3R:21173153-21298780	2.03377e-24	0.0535845	1	1	0.0147449	0.0553765	0.00391815	0.0194088	0.00565676	0.241917	0.84489	0.906411	0.00678067	0	0.00232848	0.0117623	1	1		0.00437636	0.0665953	0.402987	0.751625	0.0309867	0.0680117	1.3557e-05	0.000112563	0.00313482	0.127699	0.886383	0.933253	0.00380657	0.00762679	0.12041	0.256979	0.0177914	0.19749
FBgn0004510	Ets97D	protein_coding	3R:22736497-22738608	0.00276886	0.0725155	0.617963	1	0.0199726	0.0633454	0.00101111	0.00591991	0.0393437	0.563556	0.359484	0.537574	0.00224807	0.00911385	0.504587	0.920914	0.0598438	0.623774		0.00423259	0.121108	0.646801	1	0.000700273	0.124432	0.939625	1	0.836986	1	0.666912	0.769296	0.00877723	0.00107351	0.12202	0.259718	0.90045	1
FBgn0004511	dy	protein_coding	X:11663802-11672817	3.37879e-17	0.0266648	1	1	0.00162523	0.0310958	0.50296	0.886499	0.527585	1	0.0392255	0.178687	0.000844951	0	0.43607	0.837751	0.999999	1		0.000711862	0.0264409	0.725677	1	0	0.0328909	1	1	1	1	0.0661953	0.202623	0	0.000462008	1	1	0.831014	1
FBgn0004512	Mdr49	protein_coding	2R:8827828-8833852	0.0611148	0.128487	9.7929e-06	0.000166222	0.0691518	0.0709144	7.55063e-13	2.35641e-11	0.671311	1	6.62638e-05	0.0106933	0.0608168	0.00381145	1.10543e-14	4.45856e-13	0.572103	1		0.07236	0.0714014	2.37366e-13	1.40455e-11	0.097112	0.0815612	1.11022e-15	4.55786e-14	0.192425	0.873803	0.36689	0.523787	0.0556688	0.0147136	3.38104e-14	1.20824e-12	0.00739648	0.108232
FBgn0004513	Mdr65	protein_coding	3L:6233600-6238846	0.00959771	0.0469526	0.0211557	0.115375	0.00984359	0.0444558	0.0143588	0.0587731	0.967383	1	0.712077	0.811288	0.00538778	0.00438834	0.0264262	0.0936756	0.168429	0.991245		0.0152316	0.0355174	3.86281e-05	0.000418457	0.0236275	0.0554372	3.31933e-05	0.000253995	0.241087	0.913746	0.00268678	0.0507563	0.0189844	0.0112263	2.50756e-06	1.97694e-05	0.00433449	0.0746752
FBgn0004514	Oct-TyrR	protein_coding	3L:22028103-22058379	0	0.0300613	1	1	7.14807e-21	0.0316476	1	1	0.958949	1	0.625139	0.747032	6.02405e-17	2.14833e-19	1	1	1	1		9.04272e-05	0.0262376	0.962877	1	3.24738e-19	0.0278189	1	1	0.899068	1	0.597674	0.713545	1.15676e-05	0	0.993983	1	1	1
FBgn0004516	Gad1	protein_coding	3L:4074077-4088744	0.00312097	0.0897756	0.64908	1	0.0260258	0.0644043	6.86053e-05	0.00053851	0.01819	0.402984	0.0246405	0.150448	0.00876747	0.00579251	0.0250719	0.0899224	0.271507	1		0.00634139	0.0235398	0.00372406	0.0215477	0.0106948	0.0334527	0.000868713	0.00479705	0.277533	0.947033	0.0174177	0.107388	0.0163432	0.0066218	9.16075e-06	6.39081e-05	0.0951412	0.562126
FBgn0004552	Akh	protein_coding	3L:4141467-4142070	0.0309927	0.425076	0.356893	0.812633	0	0.465764	1	1	0.454667	1	0.345648	0.524751	0.0287406	0	0.0553867	0.172291	1	1		0.0608829	0.334592	0.03563	0.133918	0.0641783	0.351553	0.0352492	0.114281	0.938704	1	0.736956	0.822567	0.0402696	0.0514556	0.0577745	0.140985	0.0647995	0.450598
FBgn0004554	Edg91	protein_coding	3R:13436578-13437233	0	0.358384	1	1	1.55251e-15	0.321916	1	1	1	1	0.330878	0.512475	0.00226347	0	0.827965	1	1	1		0.0538277	0.315857	0.0484558	0.169443	1.15818e-14	0.313909	1	1	0.0788843	0.6526	0.0122459	0.0933359	0	0.0328772	1	1	0.0582875	0.423613
FBgn0004556	Dbp73D	protein_coding	3L:16721596-16723918	0.0112811	0.0640491	0.0416098	0.192692	0.0173532	0.0703974	0.0078068	0.0350696	0.48739	1	0.523414	0.670549	0.00693115	0.00732372	0.0497653	0.157566	0.123584	0.873411		5.91382e-21	0.0492828	0.999999	1	0.0009708	0.0562713	0.819013	1	1	1	0.155985	0.316166	2.7313e-17	0	1	1	0.999999	1
FBgn0004567	slp2	protein_coding	2L:3836840-3839185	0.00165932	0.0373918	0.568916	1	2.59428e-20	0.0450527	1	1	0.919982	1	0.169778	0.355061	0.000431926	0	0.736211	1	1	1		0.00131043	0.0460596	0.70845	1	8.2343e-17	0.0552597	1	1	0.944083	1	0.139404	0.297005	0.000889844	0	0.685501	0.963436	1	1
FBgn0004569	aos	protein_coding	3L:16463486-16476750	0.00767525	0.0408077	0.0307198	0.153532	2.03279e-15	0.0513045	0.999999	1	0.136523	0.840748	0.0258173	0.152628	0.00175602	0.00203003	0.377255	0.755624	0.508813	1		0.000964642	0.044342	0.774339	1	0.0065669	0.0353759	0.0326161	0.107223	0.224631	0.903071	0.0227358	0.12038	0.00333934	0.00212403	0.119971	0.256253	0.500004	1
FBgn0004574	Rop	protein_coding	3L:4136359-4138996	0.0089293	0.0933866	0.235548	0.63025	0.0371498	0.0591108	5.39129e-08	7.90582e-07	0.00833281	0.288313	0.00201196	0.0618231	0.0156321	0.00735825	0.000474813	0.00288866	0.165835	0.984874		0.0182988	0.088388	0.0190483	0.0820247	0.0309827	0.106331	0.00194413	0.00982877	0.330378	0.983119	0.209657	0.374376	0.00663426	0.00882893	0.0294597	0.0804688	0.0202392	0.213658
FBgn0004575	Syn	protein_coding	3R:6016411-6048164	0.00757581	0.0325103	0.0103322	0.0664129	0.00652046	0.0296139	0.0137529	0.056697	0.79541	1	0.527648	0.67399	0.00743463	7.36262e-16	2.65018e-06	2.58411e-05	0.999999	1		0.00727313	0.0186148	9.98447e-05	0.000959984	0.00842786	0.0208696	6.89091e-05	0.000492164	0.700292	1	0.437691	0.586053	0.0118021	0	8.58371e-08	9.44208e-07	1	1
FBgn0004577	Pxd	protein_coding	3R:12840298-12853709	0	0.0400542	1	1	0.000334496	0.0474494	0.925315	1	1	1	0.0931402	0.263476	0	0	1	1	1	1		0	0.0428559	1	1	0	0.0545157	1	1	0.957451	1	0.0213338	0.117436	0	0	1	1	1	1
FBgn0004580	Cbp53E	protein_coding	2R:12861432-12883562	0.0420023	0.175813	0.00850656	0.0569189	0.0686943	0.139241	4.1208e-06	4.17753e-05	0.247122	0.962031	0.114391	0.29153	0.0257854	0.0296003	0.00875611	0.0369213	0.0113698	0.251339		0.00364647	0.159433	0.762444	1	0.0725356	0.107833	1.30772e-08	1.85966e-07	0.000163109	0.0196106	0.00818735	0.0784793	0.0238472	0	5.88318e-09	8.1261e-08	1	1
FBgn0004581	bgcn	protein_coding	2R:19740793-19746444	0.00063664	0.0247495	0.7374	1	3.75284e-17	0.0234213	1	1	0.739281	1	0.401977	0.573348	0.000837131	8.85485e-17	0.271948	0.599425	1	1		0.0201381	0.0333809	1.18494e-07	2.35747e-06	0.0180453	0.0381693	7.68057e-06	6.70605e-05	0.730519	1	0.362924	0.520316	0.0329819	0.00872902	1.52755e-12	4.06253e-11	0.0204098	0.214801
FBgn0004583	ex	protein_coding	2L:431227-448701	0.0123485	0.0261551	7.9451e-06	0.000137797	0.0078686	0.0207313	0.000152841	0.00111197	0.222168	0.937006	0.115797	0.293486	0.00894116	0.00115012	7.21608e-09	1.11341e-07	0.464106	1		0.0066886	0.0288327	0.00993923	0.0483547	0.0106509	0.0248639	3.16392e-05	0.000243182	0.299454	0.963201	0.314734	0.476435	0.00880229	1.3083e-16	6.69422e-06	4.81942e-05	1	1
FBgn0004584	Rrp1	protein_coding	2L:2969773-2972508	0.00031742	0.0464464	0.926722	1	0.00827428	0.0436516	0.0306757	0.108963	0.124902	0.819778	0.0173444	0.133292	0.00481711	0	0.0100031	0.041271	1	1		0	0.0657615	0.999999	1	0.0100162	0.0666767	0.0751919	0.20945	0.147227	0.806854	0.0214065	0.117595	0.0136266	0	2.76615e-06	2.15654e-05	1	1
FBgn0004587	B52	protein_coding	3R:9487033-9492613	0.00124157	0.0279271	0.563674	1	0.00779636	0.0308536	0.00683376	0.0312273	0.0704875	0.701879	0.501098	0.654237	0.00411538	0.000339573	0.00356153	0.0170307	0.860031	1		0.00118962	0.036147	0.666558	1	0.00889806	0.030776	0.00209312	0.0105067	0.0570634	0.575315	0.27529	0.440332	0.002112	0.00223348	0.275131	0.491855	0.442847	1
FBgn0004588	Eig71Ea	protein_coding	3L:15642226-15642761	0.0104528	0.15261	0.384404	0.84832	1.53884e-15	0.170647	1	1	0.388506	1	0.330399	0.512095	0.00297417	0	0.561316	0.988106	0.999999	1		0.0156081	0.118952	0.114847	0.322215	0	0.137486	1	1	0.14142	0.796954	0.11172	0.26279	0	0.0116943	1	1	0.302244	1
FBgn0004589	Eig71Eb	protein_coding	3L:15643036-15643641	0	0.465211	1	1	2.56587e-21	0.461851	1	1	1	1	1	1	0	7.03011e-16	0.999999	1	1	1		0.0833102	0.638738	0.116896	0.326454	0.182782	0.740966	0.00730853	0.0309056	0.25727	0.93287	0.314777	0.476435	0.192798	0	3.06481e-07	2.99547e-06	0.999999	1
FBgn0004590	Eig71Ec	protein_coding	3L:15644579-15645354	0	0.0750263	0.999999	1	0.00239066	0.0666642	0.639516	1	0.639077	1	0.356446	0.534734	0	0	1	1	1	1		0.0170135	0.0580286	0.0018274	0.0118159	8.49749e-18	0.0841141	1	1	0.0317649	0.446412	0.000945205	0.0314793	0.00329146	0	0.458757	0.723011	0.999999	1
FBgn0004591	Eig71Ed	protein_coding	3L:15645637-15646196	0.0318093	0.132665	0.00842723	0.056448	1.79864e-18	0.169423	1	1	0.0354719	0.544702	0.00803438	0.103008	0	0.01289	0.999999	1	0.157059	0.964123		4.91843e-17	0.237199	1	1	4.00174e-15	0.191193	1	1	0.922832	1	0.0391027	0.156775	0.0135345	1.12575e-15	0.162154	0.325645	1	1
FBgn0004592	Eig71Ee	protein_coding	3L:15647572-15649110	0.0102863	0.0745918	0.102446	0.364714	0.00570516	0.0836722	0.386777	0.746336	0.617819	1	0.0556012	0.207572	0.00238525	0.00556059	0.499907	0.915442	0.305776	1		0.00505603	0.107175	0.542089	0.908649	0.00219755	0.129557	0.822474	1	0.555513	1	0.0954203	0.242909	0	0	1	1	1	1
FBgn0004593	Eig71Ef	protein_coding	3L:15649755-15650490	0.0226165	0.208865	0.184419	0.537892	0.0229303	0.176719	0.119362	0.31814	0.987032	1	0.0128404	0.122448	0	0.0227683	1	1	0.042616	0.523851		0.00199838	0.154518	0.862855	1	9.23288e-18	0.172232	1	1	1	1	0.392915	0.546507	7.577e-16	0.00276151	1	1	0.787422	1
FBgn0004594	Eig71Eg	protein_coding	3L:15650728-15651258	0.0181912	0.370675	0.52709	1	0.0163183	0.373567	0.571445	0.962142	0.963904	1	0.395865	0.568018	0.00956505	0.00771106	0.527028	0.947331	0.751136	1		1.99473e-14	0.491615	1	1	0.0123668	0.460135	0.724514	1	0.803082	1	0.624111	0.73512	0	0	1	1	1	1
FBgn0004595	pros	protein_coding	3R:7154202-7233349	0	0.108082	0.999999	1	0.00133644	0.0987366	0.856312	1	1	1	0.463201	0.62654	0	0	1	1	1	1		0.00371434	0.047796	0.327715	0.656468	0.00609112	0.048957	0.13258	0.324547	0.670324	1	0.0570149	0.18857	0.00500878	0	0.183499	0.359039	0.999999	1
FBgn0004597	CycC	protein_coding	3R:10714726-10715927	0.00539255	0.0955386	0.468838	0.950771	0.00184224	0.112281	0.82745	1	0.462113	1	0.165319	0.35006	1.20021e-18	0.00362407	1	1	0.519066	1		0.00846082	0.0925244	0.255156	0.556198	0.00553807	0.101362	0.481987	0.819355	1	1	0.416434	0.568122	0.00360196	0.0103849	0.523035	0.793644	0.224358	0.891187
FBgn0004598	Fur2	protein_coding	X:16267119-16275815	0.010348	0.0109927	3.1265e-12	1.76268e-10	0.0121995	0.0128192	6.47554e-10	1.3279e-08	0.515331	1	0.312165	0.496732	0.0098569	0.00173217	1.47232e-16	7.87176e-15	0.0468133	0.551123		0.00507285	0.0330332	0.0696821	0.222724	0.00755599	0.0316872	0.00836037	0.0347079	0.543586	1	0.777468	0.852871	0.00469775	0.00239461	0.00799446	0.0263636	0.301214	1
FBgn0004606	zfh1	protein_coding	3R:26591648-26614924	0.0015439	0.023234	0.405874	0.875696	0.00654417	0.0265254	0.00694556	0.0316822	0.104988	0.779544	0.371044	0.547176	0.00167848	0.00239324	0.168653	0.420079	0.167329	0.989215		0.00220996	0.023548	0.246257	0.5424	0.0067151	0.0270357	0.00641677	0.0277412	0.153274	0.81641	0.348978	0.507873	0.00270711	0.00507036	0.151378	0.308435	0.0470879	0.368953
FBgn0004607	zfh2	protein_coding	4:522436-561500	0.0101827	0.0362816	0.00264309	0.0217103	0.0115716	0.0297503	0.000123863	0.000915633	0.770175	1	0.179618	0.365961	0.00853566	0.00237485	1.62412e-05	0.000136883	0.29	1		0.00801621	0.0133723	1.92241e-07	3.63588e-06	0.00603332	0.0192495	0.00102744	0.00554795	0.441363	1	0.0139558	0.0976814	0.0101807	0	0.000207488	0.0010525	1	1
FBgn0004611	Plc21C	protein_coding	2L:305935-355566	0.00350702	0.0184735	0.030259	0.151706	0.00608707	0.0190078	0.000838839	0.00504547	0.304319	1	0.84676	0.907569	0.00381868	0.000997016	0.00021991	0.00143829	0.4272	1		0.00138199	0.01828	0.339941	0.671255	0.00500791	0.0177293	0.00249759	0.0122401	0.104547	0.71979	0.83539	0.894188	0.00514857	0.000822676	0.00638666	0.021704	0.749795	1
FBgn0004618	gl	protein_coding	3R:14193649-14198460	0.00094644	0.0216388	0.569623	1	0.00161663	0.0267826	0.441121	0.814713	1	1	0.0286719	0.15903	0.000112914	0.00116845	0.909669	1	0.469555	1		0.000824805	0.0283475	0.702411	1	0.000766534	0.0269447	0.70819	1	1	1	0.467659	0.61141	0.00146807	0	0.208108	0.396863	1	1
FBgn0004619	GluRIA	protein_coding	3L:6617132-6628159	3.21436e-17	0.0612747	1	1	4.77343e-19	0.0636639	0.999999	1	1	1	0.784395	0.862934	0	0	1	1	1	1		0	0.0979912	1	1	0.00589795	0.0966147	0.434838	0.764605	0.433034	1	0.373104	0.529328	0.0041266	0	0.269829	0.484807	1	1
FBgn0004620	GluRIIA	protein_coding	2L:5555072-5558994	1.26132e-16	0.0426936	1	1	4.00524e-16	0.0429538	1	1	1	1	1	1	0	0	1	1	1	1		0.00101007	0.0576377	0.815523	1	9.2495e-05	0.0563807	0.982275	1	0.904578	1	0.674574	0.775103	0	0.004562	1	1	0.268388	0.968297
FBgn0004622	TkR99D	protein_coding	3R:25776518-25795169	2.54823e-15	0.157764	1	1	0.025957	0.154512	0.0533232	0.169897	0.0563063	0.651439	0.0205864	0.140326	0.0148301	1.90629e-15	0.0157281	0.0608508	0.999999	1		0.0155693	0.138117	0.168491	0.419021	0.0309774	0.148187	0.0181845	0.0670089	0.380156	1	0.632687	0.742137	0.029627	1.07603e-15	0.000505165	0.00231606	1	1
FBgn0004623	Gbeta76C	protein_coding	3L:19680737-19683092	0.0493138	0.165848	0.00204386	0.0174967	0.12431	0.106128	1.77636e-15	7.77053e-14	0.00302427	0.176967	0.00268784	0.0703548	0.0682258	0.0218609	2.61041e-09	4.39122e-08	0.0273627	0.409372		0.0201157	0.0854564	0.00907753	0.0447517	0.0779399	0.0674477	3.10862e-15	1.19778e-13	2.91507e-05	0.00615258	0.108537	0.25943	0.0377924	0	2.2964e-08	2.82155e-07	0.999999	1
FBgn0004635	rho	protein_coding	3L:1463811-1468944	0.0105681	0.0614889	0.046225	0.207922	0.00433804	0.0749478	0.457706	0.835132	0.43383	1	0.0204998	0.140106	0.00619478	0.00121994	0.0429004	0.139656	0.783866	1		0.0134615	0.0681632	0.0246864	0.100982	0.0215636	0.0766215	0.00256338	0.0125234	0.397808	1	0.427298	0.577411	0.0238141	0.00245536	2.27849e-06	1.81185e-05	0.670217	1
FBgn0004636	R	protein_coding	3L:1859115-1862239	0.00215533	0.023193	0.250011	0.653927	0.00688971	0.0186907	0.000209701	0.00148036	0.0803822	0.724105	0.144205	0.326505	0	0.00452256	0.999999	1	0.00166899	0.0720941		0.00132768	0.0232172	0.467492	0.828541	0.00107255	0.0258972	0.590533	0.936696	0.925105	1	0.201267	0.365728	0.00392229	0.00395308	0.0413982	0.106711	0.119849	0.643433
FBgn0004638	drk	protein_coding	2R:9382727-9390346	0	0.032653	0.999999	1	0.00496141	0.0304138	0.0570326	0.178797	0.0896216	0.740332	0.0405009	0.181236	0.00158194	0.000166409	0.232033	0.533891	0.936292	1		0.000970042	0.0576762	0.822826	1	0.00822226	0.0666926	0.135302	0.329896	1	1	0.0193663	0.112697	0.00477441	0.00408817	0.264874	0.477937	0.530368	1
FBgn0004643	Zw10	protein_coding	X:2498230-2500857	0.004547	0.0309969	0.0815475	0.311269	0.00407786	0.0331638	0.137576	0.354274	0.901719	1	0.0197008	0.13752	0.00264	0.00168527	0.0790685	0.231532	0.432091	1		0.00340128	0.0423415	0.314516	0.640201	0.00489266	0.0413451	0.149978	0.356688	0.757241	1	0.078559	0.220272	0.0048082	0.0038667	0.0571416	0.139589	0.268297	0.968297
FBgn0004644	hh	protein_coding	3R:18953891-18967628	0.0059153	0.0404673	0.0827745	0.31437	0.000964149	0.0491931	0.795747	1	0.329269	1	0.0562704	0.208548	8.81209e-05	0.00336633	0.963335	1	0.273288	1		0.000838713	0.0399904	0.781789	1	0.00572482	0.0497429	0.16286	0.379134	0.338982	0.987208	0.00114484	0.0344588	0.00197427	0	0.255382	0.465273	1	1
FBgn0004646	ogre	protein_coding	X:6867653-6885351	0.0210127	0.0883427	0.00993492	0.0645411	0.048903	0.0612553	2.14143e-10	4.65914e-09	0.0220843	0.44017	0.0136775	0.124135	0.0247372	0.0103634	1.96344e-06	1.95222e-05	0.0548714	0.59976		0.0261035	0.0680973	0.00012626	0.00117731	0.0437255	0.0797319	6.9464e-07	7.42348e-06	0.139238	0.792651	0.284404	0.448829	0.0125782	0.00741591	0.000353335	0.00169194	0.0668091	0.458495
FBgn0004647	N	protein_coding	X:3028903-3066254	0.00501205	0.0219883	0.0115819	0.0725676	0.0155659	0.01923	1.49882e-10	3.34904e-09	0.00175957	0.132649	0.364154	0.541718	0.00738457	0.00296307	6.09934e-07	6.69149e-06	0.0451508	0.540633		0.00360063	0.0450364	0.314579	0.640203	0.0120862	0.0297017	6.30418e-05	0.000453546	0.0787111	0.652178	0.00485926	0.0646482	0.00429379	0.00403097	0.0120691	0.0376671	0.0596956	0.43037
FBgn0004648	svr	protein_coding	X:390479-403105	0.0199559	0.0619655	0.000809913	0.00807999	0.0273397	0.0888722	0.00122885	0.00703156	0.491862	1	0.0147412	0.126841	0.0174842	0.00611736	8.78123e-05	0.000632414	0.238395	1		0.0243735	0.0795777	0.00126493	0.00862648	0.062845	0.0747387	5.44451e-11	1.1254e-09	0.00375898	0.142576	0.670191	0.771828	0.0176142	0.00208163	5.66606e-07	5.23144e-06	0.593349	1
FBgn0004649	yl	protein_coding	X:14087247-14093991	0.00811116	0.0292623	0.00329611	0.0259908	0.0275801	0.0267415	1.4766e-13	5.08357e-12	0.000124647	0.0257472	0.542789	0.684861	0.00900534	0.00895344	0.000105122	0.000742349	7.86054e-05	0.00713344		0.00125115	0.0265223	0.542954	0.909363	0.00612029	0.0376443	0.0570334	0.167711	0.203726	0.886471	0.012563	0.0941906	0	0.00587021	0.999999	1	0.193332	0.827928
FBgn0004650	fs(1)N	protein_coding	X:1216546-1223471	0.0107101	0.0177821	1.58456e-07	4.04767e-06	0.0252453	0.0135596	0	0	0.000238913	0.0382557	0.0671492	0.225501	0.0109432	0.00710498	2.08095e-09	3.58508e-08	2.14646e-07	6.93945e-05		0.00679178	0.0211421	0.00084365	0.00611632	0.00650063	0.0257084	0.00567765	0.0249631	0.928138	1	0.184786	0.347809	0.0038239	0.00374093	0.0280081	0.0769814	0.0991784	0.57514
FBgn0004652	fru	protein_coding	3R:14239995-14371308	0.00814545	0.0719677	0.168852	0.505456	0.00464575	0.0662662	0.373688	0.729588	0.659191	1	0.0444146	0.189395	0.0079392	0	0.00417618	0.0195319	1	1		0.000389951	0.0635548	0.934255	1	0.00799146	0.0691284	0.158788	0.372082	0.304155	0.964848	0.0227082	0.12038	0.00838819	0	0.0165224	0.0493454	1	1
FBgn0004654	Pgd	protein_coding	X:2039169-2042599	0.0157694	0.047697	0.000627638	0.00651277	0.0218758	0.0427195	2.76995e-06	2.91225e-05	0.383234	1	0.455995	0.620858	0.0152112	0.00355489	3.07468e-07	3.58009e-06	0.254607	1		0.137416	0.0843552	0	0	0.146891	0.0895389	0	0	0.73717	1	0.68602	0.784544	0.130448	0.0234579	4.48194e-23	4.73142e-21	0.00173339	0.0393695
FBgn0004655	wapl	protein_coding	X:2043969-2053016	0.00391913	0.0140742	0.00278444	0.0226288	0.00526616	0.0137714	0.000141662	0.00103647	0.499798	1	0.882831	0.932929	0.00176047	0.00281792	0.0388315	0.128246	0.00731248	0.191522		4.14448e-17	0.0160461	1	1	0.000774506	0.0165083	0.543231	0.887348	0.562139	1	0.364874	0.522065	0.00053604	0	0.539107	0.810835	1	1
FBgn0004656	fs(1)h	protein_coding	X:7931841-7955469	0.000850901	0.0162717	0.501682	0.987659	0.00125734	0.0181409	0.38089	0.738921	0.269579	0.985293	0.104142	0.278034	0.000859983	0.000193051	0.228428	0.527442	0.862565	1		0.00100466	0.0158551	0.418913	0.770374	0.00363939	0.0161595	0.0120598	0.0472863	0.172111	0.842083	0.897304	0.94144	0.0011162	0.00380304	0.368235	0.613903	0.0269916	0.257169
FBgn0004657	mys	protein_coding	X:7955678-7964270	0.00569817	0.014385	9.04377e-05	0.00120804	0.00575773	0.0159929	0.000278265	0.00190144	0.979137	1	0.473336	0.634226	0.00310973	0.00260769	0.00139991	0.0075294	0.0199776	0.345327		0.00510356	0.0288248	0.0401175	0.147012	0.0106441	0.0256855	5.247e-05	0.000385532	0.140607	0.794567	0.434122	0.583236	0.00486965	0.000390073	1.54285e-05	0.000102056	0.772036	1
FBgn0004666	sim	protein_coding	3R:8883477-8903846	0.00510641	0.0421171	0.143077	0.4538	0.011304	0.0416948	0.00346324	0.0174223	0.242999	0.958411	0.945554	0.98054	0.00454333	0.00367429	0.0340925	0.115565	0.202983	1		0	0.0312848	0.999999	1	3.49744e-19	0.0373566	1	1	0.877589	1	0.0896732	0.235651	3.88566e-15	0	1	1	1	1
FBgn0004687	Mlc-c	protein_coding	X:5513169-5516572	0	0.0408062	1	1	0.00509304	0.0377489	0.10629	0.291099	0.105688	0.780788	0.0932121	0.263515	0.000852235	0	0.506153	0.922797	1	1		1.82013e-15	0.0429063	1	1	0.0031356	0.0418017	0.344476	0.650978	0.460335	1	0.297418	0.46062	0.00238174	0.000171864	0.509321	0.778947	0.976838	1
FBgn0004698	mus210	protein_coding	2R:11199015-11205744	0.00425613	0.0236346	0.038651	0.182503	0.00408889	0.0289782	0.0961322	0.269814	0.958955	1	0.168772	0.353638	0.00463474	0	0.000115311	0.000804414	1	1		0.00260192	0.039051	0.400212	0.748344	0.00467301	0.0443181	0.197215	0.437642	0.665155	1	0.028822	0.135469	0.00630115	0.00132406	0.0142342	0.0434203	0.712108	1
FBgn0004777	Ccp84Ag	protein_coding	3R:2512450-2513761	0	0.0564875	1	1	7.04994e-16	0.0503132	1	1	1	1	0.291392	0.478679	4.07413e-15	0	1	1	1	1		0.00685091	0.0530753	0.119707	0.332109	0.00349436	0.0617238	0.46714	0.802124	0.608917	1	0.0573933	0.189233	0.00317681	0	0.207092	0.395363	0.999999	1
FBgn0004778	Ccp84Af	protein_coding	3R:2515324-2515961	4.2207e-20	0.127387	1	1	1.3019e-18	0.161443	1	1	0.86701	1	0.0235961	0.148028	0	0	1	1	1	1		0.0150986	0.146169	0.204279	0.477868	0.00925439	0.188452	0.525394	0.868163	1	1	0.0501991	0.176976	0.00739194	0.00622966	0.281335	0.500095	0.552554	1
FBgn0004779	Ccp84Ae	protein_coding	3R:2516609-2517480	3.10166e-18	0.0726713	1	1	1.27824e-16	0.0935634	1	1	0.999986	1	0.0157807	0.129147	0	0	1	1	1	1		0.00957647	0.0623772	0.0702713	0.224034	0	0.084386	1	1	1	1	0.125367	0.280059	0.000414521	0	0.891514	1	1	1
FBgn0004780	Ccp84Ad	protein_coding	3R:2518454-2519239	0	0.0277552	1	1	0.000778332	0.0344428	0.765661	1	0.920234	1	0.0229192	0.146261	0.000589163	1.73541e-16	0.541486	0.965935	1	1		1.0608e-16	0.0318227	0.999999	1	0.00636359	0.0374634	0.0477265	0.145866	1	1	0.00227105	0.0469865	0.00298383	0	0.0757723	0.17641	1	1
FBgn0004781	Ccp84Ac	protein_coding	3R:2520870-2521993	0.00814418	0.0577405	0.0937953	0.343494	0.00252371	0.0716829	0.644713	1	0.445264	1	0.0375676	0.175712	0.00239727	0.00293751	0.390893	0.774264	0.49497	1		0.0052615	0.0484715	0.184432	0.446391	0.00776978	0.0659066	0.151504	0.359368	0.711329	1	0.0362309	0.150713	0	0.00580912	1	1	0.121718	0.64792
FBgn0004782	Ccp84Ab	protein_coding	3R:2527690-2528599	0.00572947	0.112728	0.521639	1	0	0.132059	1	1	0.524549	1	0.221198	0.409855	0.00226301	0	0.555881	0.981126	0.999999	1		0	0.127898	1	1	0.0131836	0.120246	0.180565	0.409433	0.269528	0.943355	0.164738	0.325754	0.0101347	0	0.100476	0.222419	1	1
FBgn0004783	Ccp84Aa	protein_coding	3R:2529806-2530625	8.91045e-19	0.131313	1	1	0.00235373	0.156514	0.841861	1	1	1	0.0702346	0.230905	0.00286733	0	0.520028	0.938909	0.999999	1		0.00113081	0.140474	0.914102	1	0	0.164592	1	1	1	1	0.150959	0.310488	0	0.000452937	1	1	0.960077	1
FBgn0004784	inaC	protein_coding	2R:12786040-12789080	0.0165928	0.123159	0.110636	0.384089	0.0360893	0.0669365	9.91064e-07	1.14559e-05	0.14435	0.849998	4.2812e-05	0.00826473	0.0106114	0.0158926	0.0512639	0.161577	0.022509	0.367451		0.0280557	0.0758876	0.000189901	0.00168348	0.0202242	0.0625664	0.00076419	0.00428752	0.437481	1	0.190115	0.353175	0.0174881	0	0.000489273	0.00225068	1	1
FBgn0004795	retn	protein_coding	2R:19520133-19542343	0.00301784	0.0151246	0.0232616	0.124082	0.00774649	0.0174692	1.99763e-05	0.000175735	0.0423688	0.583836	0.328623	0.510609	0.00429027	0.00108427	1.1512e-05	9.94137e-05	0.327571	1		0.00326879	0.033999	0.233908	0.524315	0.00966082	0.038851	0.0064734	0.0279335	0.15963	0.825501	0.36539	0.522482	0.00849626	0.000723646	0.00188659	0.00748281	0.842645	1
FBgn0004797	mdy	protein_coding	2L:16816660-16826964	0.025404	0.0760865	0.000565727	0.00597217	0.0391782	0.0556345	4.75239e-09	8.43325e-08	0.20422	0.921942	0.0342034	0.169562	0.0254633	0.0069413	5.34182e-08	7.10332e-07	0.132612	0.896424		0.00922877	0.0538785	0.0468093	0.165391	0.0288109	0.0639085	1.70221e-05	0.000138499	0.0195594	0.349362	0.247399	0.412357	0.0274966	0	2.21778e-09	3.30844e-08	1	1
FBgn0004811	fs(2)ltoPP43	protein_coding	2L:19792773-19795851	1.05625e-18	0.117099	1	1	0.0125719	0.1082	0.162749	0.40104	0.189166	0.902195	0.154083	0.337547	0.00615959	0	0.114505	0.311536	0.999999	1		0.00460625	0.127942	0.640217	1	0.0154129	0.142255	0.18375	0.414791	0.479339	1	0.0295581	0.137148	0.0142431	1.54269e-13	0.0226421	0.0641765	0.999999	1
FBgn0004828	His3.3B	protein_coding	X:9046556-9050702	0.000820763	0.0381689	0.776759	1	0.0186221	0.0346115	1.10736e-06	1.26658e-05	0.000269883	0.041065	0.508121	0.66002	0.00218358	0.00754419	0.290572	0.628382	0.00600538	0.169288		0.00737999	0.0442634	0.0520638	0.178827	0.0153364	0.0636582	0.00823043	0.034251	0.258691	0.932885	0.0140261	0.0978746	0.00569527	0.00576298	0.0135055	0.041522	0.0447014	0.358504
FBgn0004832	Xpac	protein_coding	X:3996988-3998230	0	0.0960234	1	1	0.0182061	0.0884195	0.019954	0.0770562	0.0348377	0.540381	0.011799	0.118484	0.000225201	0.00588471	0.954982	1	0.360672	1		0.00851136	0.0963429	0.27477	0.584423	0.00358782	0.108322	0.663761	1	0.6654	1	0.182816	0.345582	0	0.0042249	1	1	0.486051	1
FBgn0004837	Su(H)	protein_coding	2L:15039488-15043334	0.01148	0.0411304	0.00323368	0.0255569	0.0132104	0.0465286	0.0029931	0.0153711	0.777613	1	0.40741	0.578334	0.0109021	0.0012885	1.0334e-05	9.01309e-05	0.662415	1		0.000175151	0.0567983	0.96677	1	2.12054e-16	0.0520237	1	1	1	1	0.399629	0.552411	0.00304736	0.00153283	0.260282	0.471914	0.712951	1
FBgn0004838	Hrb27C	protein_coding	2L:6920704-6932057	0.0032244	0.0217251	0.0866296	0.324805	0.00970036	0.0312016	0.00125425	0.007165	0.0720104	0.706961	0.0152401	0.1283	0.00189943	0.00457002	0.196058	0.469355	0.0211107	0.354835		0.00519905	0.0331481	0.0648508	0.21107	0.00723137	0.0455375	0.062072	0.179426	0.675214	1	0.0313922	0.141309	0.00164455	0.00083557	0.104147	0.228759	0.573481	1
FBgn0004839	otk	protein_coding	2R:7888978-7907351	0.000975664	0.0356779	0.718906	1	0.00250984	0.0344037	0.358793	0.708671	0.690984	1	0.323223	0.505719	0	0.00174055	1	1	0.366045	1		0	0.0388365	1	1	0.0017077	0.0443733	0.615153	0.961049	0.676185	1	0.0906761	0.237208	0	0.00150642	1	1	0.658521	1
FBgn0004841	TkR86C	protein_coding	3R:6563314-6576950	0.00167656	0.034634	0.531036	1	0	0.0393332	1	1	0.519358	1	0.322276	0.504991	0	0	1	1	1	1		0.00103391	0.0402178	0.736073	1	4.31333e-19	0.0492508	1	1	0.960963	1	0.0893985	0.235296	9.27515e-19	1.17513e-18	0.999999	1	0.999999	1
FBgn0004842	RYa-R	protein_coding	3R:22822702-22883657	0.00765876	0.0552035	0.0971129	0.351674	9.13996e-18	0.0658142	1	1	0.239019	0.954372	0.0859522	0.253335	0.00137835	0.00234348	0.584857	1	0.56118	1		0.00586904	0.0872847	0.392497	0.73869	0.012916	0.111364	0.15785	0.370449	0.539563	1	0.00132058	0.0369978	0	0.016213	1	1	0.0382253	0.32468
FBgn0004852	Ac76E	protein_coding	3L:19932387-19971060	0.00747807	0.0443708	0.0497049	0.219262	0.00539599	0.0318732	0.0488442	0.15878	0.661784	1	0.0252146	0.151672	0.00725505	4.83113e-17	3.9865e-05	0.00030986	1	1		0.00923794	0.0270594	0.000457503	0.00362829	0.0167426	0.0282185	1.59862e-07	1.91418e-06	0.0910846	0.691515	0.775857	0.851578	0.0103042	0.00579426	1.42079e-06	1.19635e-05	0.0049357	0.0815676
FBgn0004854	B-H2	protein_coding	X:17208614-17218208	0.00195845	0.0475817	0.59323	1	0	0.0574471	0.999999	1	0.926531	1	0.15536	0.338902	0	0	1	1	1	1		0.0084679	0.0567889	0.086872	0.263053	3.37981e-15	0.0776646	0.999999	1	0.0869665	0.680321	0.0165429	0.104797	0.00479936	0	0.0627562	0.151138	1	1
FBgn0004855	RpII15	protein_coding	3R:10134811-10135900	0.00562574	0.137537	0.596932	1	0.0190043	0.144761	0.122867	0.325177					0.0134212	0	0.0217801	0.0801303	1	1		0	0.213098	1	1	0.0156277	0.219219	0.368012	0.680477	0.354472	0.997369	0.201572	0.366024	0.0139536	0	0.157366	0.318006	1	1
FBgn0004856	Bx42	protein_coding	X:8997903-9000637	0	0.0312915	1	1	6.17328e-22	0.0291154	1	1	1	1	0.528132	0.674108	1.08249e-05	0	0.99059	1	1	1		0.00523524	0.0398798	0.115137	0.322806	4.98762e-21	0.0384674	1	1	0.115214	0.745752	0.028589	0.135041	0.00150042	0.00117447	0.439423	0.700267	0.703806	1
FBgn0004858	elB	protein_coding	2L:14390628-14409549	0.00403027	0.0160837	0.00691897	0.0480653	0.000787934	0.0185258	0.580529	0.971193	0.120336	0.813668	0.339718	0.519801	0.0011938	0.00118646	0.143114	0.370843	0.316229	1		0.00270595	0.0196682	0.0995845	0.29099	0.000374216	0.0211399	0.815102	1	0.311159	0.966863	0.0883539	0.233771	0.00184995	0	0.107263	0.234384	0.999999	1
FBgn0004859	ci	protein_coding	4:68336-77667	0.0184209	0.0527586	0.000365848	0.00408073	0.0198118	0.0365311	8.65634e-07	1.01191e-05	0.842853	1	0.0129779	0.122977	0.00826252	0.0108638	0.00658529	0.0289291	0.00159801	0.0696094		0.0215576	0.0507127	3.72227e-05	0.000405782	0.0317388	0.0552399	2.89763e-07	3.31976e-06	0.245549	0.918268	0.561845	0.68511	0.017803	4.04466e-15	1.00781e-07	1.09347e-06	1	1
FBgn0004860	ph-d	protein_coding	X:2009760-2017319	0.00376545	0.0288429	0.118342	0.401246	0.00450284	0.0249324	0.0384385	0.13094	0.822867	1	0.32462	0.506752	1.22781e-17	0.00413294	1	1	0.0170737	0.317976		2.99642e-21	0.0314353	1	1	0.00537774	0.0307151	0.0426231	0.133151	0.0440914	0.510985	0.0160898	0.103819	0	0.00311731	1	1	0.210527	0.863445
FBgn0004861	ph-p	protein_coding	X:2020243-2032404	0.00232205	0.0332137	0.375329	0.836336	0.0066586	0.0293471	0.0114158	0.0483726	0.248902	0.962031	0.401094	0.572596	0.00612031	0	4.26557e-06	3.99905e-05	0.999999	1		0.000986264	0.0229775	0.576502	0.944152	0.000829204	0.0250002	0.663132	1	0.947746	1	0.313022	0.474739	0.000770686	0	0.46477	0.72908	1	1
FBgn0004862	bap	protein_coding	3R:17214602-17216171	0.0109159	0.0504793	0.0150426	0.0888564	0.00340251	0.0601314	0.467622	0.847396	0.252266	0.96532	0.0104906	0.11405	0	0.00716222	1	1	0.0353418	0.47546		0.00394942	0.0399043	0.223809	0.50799	0.00854061	0.0482879	0.040411	0.127461	0.389345	1	0.196195	0.3599	0.00161393	0.00455372	0.52087	0.791345	0.232127	0.903587
FBgn0004863	C15	protein_coding	3R:17325708-17338536	0.00541789	0.032182	0.0534859	0.231039	0.00489005	0.0343641	0.0909449	0.258374	0.897243	1	0.657797	0.77193	0	0.00514872	1	1	0.0201742	0.348144		0.00455391	0.0438085	0.201335	0.473496	0	0.0603735	1	1	0.81563	1	0.033382	0.145171	0.00247181	5.7411e-16	0.216899	0.409102	1	1
FBgn0004864	hop	protein_coding	X:11254963-11262131	0.00245842	0.0175244	0.0941857	0.344432	0.00258312	0.0171767	0.0748879	0.222056	0.95239	1	0.891796	0.939843	3.68891e-06	0.00251717	0.996477	1	0.0439675	0.53388		0.00154443	0.0228201	0.389404	0.734472	0.000697746	0.0234662	0.695262	1	0.738209	1	0.342717	0.501909	0.00354176	0.000727745	0.022377	0.0635381	0.739	1
FBgn0004865	Eip78C	protein_coding	3L:21219709-21259603	0	0.0415458	1	1	0.000575565	0.0409926	0.853065	1	0.818525	1	0.85853	0.915765	2.98837e-15	0	1	1	1	1		0.00342726	0.0428833	0.316352	0.642611	0.00215035	0.0529247	0.596391	0.942914	1	1	0.0955979	0.243092	0.00588788	3.98191e-15	0.0274384	0.0756365	1	1
FBgn0004867	RpS2	protein_coding	2L:9896265-9897552	0.00850998	0.049736	0.0463628	0.208273	0.0131369	0.0408659	0.000843664	0.00506713	0.439599	1	0.183273	0.370166	0.0109337	0	4.87497e-06	4.51513e-05	1	1		0.0147344	0.0292855	3.19376e-06	4.53549e-05	0.0176545	0.0429029	5.24942e-05	0.000385573	0.612406	1	0.00979271	0.0846025	0.00597568	0.00757042	0.214675	0.406018	0.280948	0.986273
FBgn0004868	Gdi	protein_coding	2L:9491176-9494876	0.00289227	0.0154341	0.0321192	0.158629	0.000649072	0.0251897	0.734571	1	0.342703	1	8.26721e-05	0.0125564	0.00120211	0.000564009	0.172368	0.427042	0.673266	1		0.00529395	0.034834	0.0749725	0.235288	0.0108733	0.0450759	0.00788525	0.0330337	0.277916	0.947872	0.0812142	0.224276	0	0.00162842	1	1	0.592174	1
FBgn0004870	bab1	protein_coding	3L:1036369-1101089	0.003084	0.0239243	0.121837	0.408213	0.0016602	0.0283636	0.45354	0.829967	0.634868	1	0.0458752	0.191666	0.00333642	9.2638e-18	0.00114138	0.00628764	1	1		0.00203255	0.0158373	0.122185	0.336994	0	0.0213281	1	1	1	1	0.0882706	0.233771	0.000144462	0.000391643	0.873872	1	0.797804	1
FBgn0004872	piwi	protein_coding	2L:10982205-10987420	0.0212721	0.0223923	1.86073e-12	1.08452e-10	0.0280774	0.0218772	1.11022e-16	5.44351e-15	0.218758	0.933993	0.87487	0.927638	0.0224679	0.00212627	9.34143e-22	9.03194e-20	0.169871	0.995694		0.000703738	0.0384909	0.807559	1	0.00522142	0.0389845	0.107981	0.277096	0.301605	0.964166	0.0467941	0.170746	0	0.0066189	0.999999	1	0.106144	0.596802
FBgn0004875	enc	protein_coding	3L:3818679-3842326	0.000726374	0.0101342	0.366775	0.825834	0.00290597	0.00968446	0.00150374	0.00843654	0.0784637	0.721843	0.758377	0.844841	0.00117167	0.000653521	0.0188988	0.0710971	0.330074	1		0.0015801	0.0116782	0.105095	0.30248	0.00363922	0.0104182	0.000383439	0.00230097	0.156747	0.821141	0.438942	0.587189	0.0021994	6.79143e-17	0.00919437	0.029753	0.999999	1
FBgn0004876	cdi	protein_coding	3R:14870604-14919992	0.00473839	0.0293463	0.0658278	0.268754	0.00629999	0.0276545	0.0111408	0.0473433	0.668835	1	0.689118	0.794243	0.0045725	0.000916497	0.00157507	0.00835637	0.631014	1		0.00820541	0.0155064	1.63699e-06	2.49418e-05	0.0107506	0.0230821	1.03667e-05	8.81255e-05	0.42647	1	0.00729074	0.0748944	0.00657097	0.00401042	0.000579953	0.00262405	0.0706359	0.472986
FBgn0004878	cas	protein_coding	3R:1538697-1542527	0.00121191	0.0271335	0.566058	1	0.00197533	0.0308887	0.418826	0.78681	0.814591	1	0.0843181	0.250834	0.000820795	0.000768827	0.491634	0.906244	0.688368	1		0.00287949	0.0274589	0.199571	0.470631	0.00260081	0.0327259	0.327523	0.629921	0.943393	1	0.0296723	0.137432	0	0.00123588	0.999999	1	0.68929	1
FBgn0004880	scrt	protein_coding	3L:3983896-3994003	1.91745e-15	0.0463371	1	1	0.00428141	0.0332035	0.120351	0.320157	0.322676	1	0.0105564	0.114223	0.0025967	0	0.0877156	0.251614	1	1		0.00465726	0.0263804	0.0421002	0.152717	0.00702785	0.0326312	0.0157102	0.0594152	0.529854	1	0.149971	0.309277	0.000603306	0	0.69227	0.969591	0.999999	1
FBgn0004882	orb	protein_coding	3R:19086332-19106578	0.0248674	0.0573813	3.26125e-05	0.000481302	0.0567396	0.0627117	9.68647e-12	2.57282e-10	0.00480093	0.217952	0.548599	0.689118	0.0270801	0.0136786	8.41289e-08	1.08052e-06	0.00310289	0.109986		0.00691002	0.0193923	0.00030796	0.00256729	0.0136421	0.0255088	1.07276e-06	1.1065e-05	0.060431	0.59408	0.0634176	0.198371	0.0258638	0.0204732	1.00575e-05	6.95055e-05	0.00023377	0.00889144
FBgn0004885	tok	protein_coding	3R:20545419-20574847	0.0217535	0.0382197	3.8358e-07	8.98828e-06	0.0246667	0.0359033	9.55478e-09	1.60079e-07	0.667194	1	0.672293	0.782139	0.0216893	0.00140035	3.21669e-14	1.19277e-12	0.571353	1		0.0223788	0.03363	1.60057e-08	3.99005e-07	0.0339264	0.0332175	1.73084e-13	5.28992e-12	0.101473	0.713936	0.933233	0.967679	0.0209412	0.0115322	8.22715e-09	1.10538e-07	0.00013932	0.00595595
FBgn0004888	Scsalpha	protein_coding	3L:3814211-3818383	0.0190956	0.0546841	0.00052766	0.00562773	0.0419196	0.0470969	1.31717e-11	3.42812e-10	0.0126402	0.349279	0.315043	0.499497	0.0117112	0.0189811	0.00430784	0.0200796	9.80705e-06	0.00148115		0.037583	0.0764492	4.19374e-06	5.77329e-05	0.064274	0.129139	3.45219e-06	3.22625e-05	0.117574	0.752767	0.000398723	0.0204517	0.00682001	0.00818316	0.00282238	0.0106663	0.00110385	0.0280302
FBgn0004889	tws	protein_coding	3R:5951851-5965494	7.5868e-05	0.0231808	0.964734	1	0.00379873	0.0244361	0.0678752	0.205864	0.169934	0.87802	0.00944289	0.109892	0.00103054	0.000905017	0.313767	0.664226	0.565186	1		0.00257663	0.0569242	0.557099	0.924819	0.0140413	0.0526514	0.00431255	0.0197541	0.0855838	0.675782	0.597229	0.713303	0.0047095	0.00157757	0.0740372	0.173155	0.681876	1
FBgn0004892	sob	protein_coding	2L:3578013-3580769	0.000353357	0.0326798	0.885303	1	0	0.0344295	1	1	0.942601	1	0.691666	0.795981	0	0	1	1	1	1		0.00493116	0.0333205	0.0795641	0.246041	0.00592899	0.0403813	0.081344	0.22266	0.823326	1	0.1922	0.355292	0	0.00650689	1	1	0.00810844	0.114817
FBgn0004893	bowl	protein_coding	2L:3771700-3784121	0.00317014	0.0335651	0.249519	0.652858	0.00490027	0.0323632	0.0732385	0.218278	0.658798	1	0.0328537	0.16635	0.00438304	0	0.0023928	0.0120578	1	1		0.00378637	0.0314257	0.144283	0.379046	0.00736907	0.0273798	0.00370649	0.0173392	0.333523	0.984806	0.34985	0.508568	0.00373566	0.00474734	0.0319064	0.0860162	0.0306144	0.28016
FBgn0004895	fd64A	protein_coding	3L:4018878-4021279	0	0.0830299	1	1	0.00936336	0.0903981	0.203423	0.471794	0.21431	0.931073	0.0305339	0.1631	0	0.00410256	1	1	0.397659	1		0.000424702	0.0737549	0.938383	1	0	0.075078	1	1	1	1	1	1	0.00620997	1.25633e-17	0.0840538	0.191833	1	1
FBgn0004896	fd59A	protein_coding	2R:18755682-18758229	2.69387e-22	0.0394105	1	1	0.00113092	0.0434429	0.733219	1	0.791751	1	0.228118	0.416717	0	8.15536e-17	1	1	1	1		1.1516e-19	0.0412293	1	1	0.00538627	0.0437006	0.135753	0.330767	0.202325	0.885838	0.0254246	0.127296	0.00058962	0.0049943	0.799667	1	0.162476	0.759042
FBgn0004897	fd96Ca	protein_coding	3R:20908406-20910600	0.00091694	0.0536082	0.819557	1	0.00100911	0.0437375	0.761542	1	0.912426	1	0.0544936	0.20602	0.00143048	6.34194e-15	0.391192	0.774634	1	1		5.02007e-16	0.0549586	1	1	0	0.0475216	1	1	1	1	0.180018	0.342483	0	0	1	1	1	1
FBgn0004898	fd96Cb	protein_coding	3R:20920734-20921821	4.87488e-18	0.0452019	1	1	0.00127154	0.0452672	0.710912	1	0.761455	1	0.685801	0.791834	0	1.47439e-14	1	1	0.999999	1		0.00194351	0.0425868	0.558711	0.92661	0.00212319	0.04258	0.519169	0.861377	0.969604	1	0.38369	0.538099	0	0	1	1	1	1
FBgn0004901	Prat	protein_coding	3R:3735320-3737501	0.011942	0.0375581	0.000919724	0.00897642	0.011369	0.0428922	0.00411359	0.020246	0.91805	1	0.368131	0.544552	0.00915527	0.00248081	6.98942e-05	0.000514839	0.361737	1		0.00188841	0.0420788	0.559953	0.927602	0.0024283	0.0384652	0.420149	0.746786	0.903334	1	0.224944	0.389651	0.00293714	0.00450877	0.262184	0.4742	0.239852	0.914292
FBgn0004903	Rb97D	protein_coding	3R:22697851-22701464	4.37305e-16	0.0445452	1	1	0.00630247	0.0327708	0.0283797	0.102604	0.0914682	0.742676	0.0115269	0.117579	0.0035341	0	0.0157439	0.060889	0.999999	1		0.00107263	0.0381713	0.71077	1	8.74158e-20	0.0357547	1	1	0.758948	1	0.335125	0.495287	0.00351024	0.00132479	0.0924409	0.207383	0.666176	1
FBgn0004907	14-3-3zeta	protein_coding	2R:5987182-5997192	0.00119256	0.0163565	0.356778	0.812633	0.00791301	0.0180031	2.33204e-05	0.000202401	0.00366221	0.19435	0.516147	0.665964	0.0022444	0.00229347	0.020652	0.0767628	0.0629434	0.640296		0.00256403	0.0159033	0.0600361	0.199627	0.00356342	0.0219732	0.0571013	0.1678	0.670213	1	0.0286616	0.135068	0.00184715	0.00426623	0.258661	0.469793	0.0621321	0.439762
FBgn0004908	Arl2	protein_coding	3R:4166822-4167594	0.0189315	0.372083	0.513498	1	0.0162219	0.329439	0.524751	0.910332	0.919639	1	0.136339	0.317308	0	0.0175755	1	1	0.361507	1		0.0307918	0.392874	0.323503	0.651277	0	0.445027	1	1	0.388017	1	0.2735	0.438859	0	0.00768067	1	1	0.746249	1
FBgn0004910	Eip63F-1	protein_coding	3L:3909973-3935617	0.0239143	0.102951	0.0105161	0.0674065	0.0127056	0.0885375	0.090058	0.256453	0.35762	1	0.308136	0.492759	0.0151996	0.0031131	0.00167016	0.00880993	0.623033	1		0.00754284	0.0702698	0.188938	0.454206	0.0179004	0.0940482	0.0302656	0.100841	0.30768	0.966337	0.0485223	0.17406	0.00922351	0.00964613	0.0165166	0.0493351	0.045251	0.360111
FBgn0004911	Eip63F-2	ncRNA	3L:3934718-3935992	1.01566e-16	0.0996404	1	1	4.43698e-17	0.103204	0.999999	1	0.878076	1	0.737656	0.829949	0	0	1	1	1	1		0.0111169	0.101044	0.183053	0.44415	3.48263e-16	0.134989	0.999999	1	0.927391	1	0.0748034	0.215057	0.0130049	1.08293e-17	0.00321323	0.0119534	1	1
FBgn0004913	Gnf1	protein_coding	3R:732344-735803	0.00415671	0.0242175	0.0476313	0.212401	0.00281897	0.0207978	0.104172	0.286741	0.627677	1	0.30266	0.487998	0.00353722	0	0.000963004	0.00543077	1	1		0.00696936	0.0233912	0.00159964	0.0105442	0.00273888	0.0337416	0.308902	0.603256	0.23388	0.909446	0.0131065	0.0960183	0.00498158	0.00263112	0.0232965	0.0658239	0.379678	1
FBgn0004914	Hnf4	protein_coding	2L:8687226-8709611	0.00213582	0.0323116	0.400656	0.869152	0.00457743	0.0312926	0.0838486	0.242645	0.508919	1	0.0499799	0.198421	0.00440601	0	0.000665269	0.00389946	1	1		0.0062775	0.0225361	0.00278238	0.0168482	0.0102964	0.0247926	5.22575e-05	0.000384243	0.244752	0.918062	0.517562	0.649643	0.0116059	0.00349908	4.53174e-08	5.26185e-07	0.0926547	0.552643
FBgn0004915	TfIIB	protein_coding	2L:10431338-10433116	0.00549163	0.0714568	0.336477	0.783899	0.00979456	0.0868462	0.16982	0.414063	1	1	0.0295534	0.160858	0.00560236	0.00209095	0.108665	0.298512	0.686725	1		0.00920686	0.0891785	0.203501	0.476586	0.00881049	0.100023	0.271343	0.550968	0.970485	1	0.052417	0.180738	0.00875284	0.00341531	0.114838	0.247384	0.678582	1
FBgn0004919	gol	protein_coding	2R:20960150-20971870	0.00665063	0.234668	0.708654	1	0.0299058	0.194536	0.0694252	0.209643	0.341207	1	0.0477047	0.194414	0.00945871	0.00879529	0.311714	0.660557	0.537968	1		0.0439886	0.156633	0.0027436	0.0166817	0.0804285	0.141255	3.88284e-07	4.34505e-06	0.113639	0.741001	0.483845	0.623154	0.0441526	0.0249279	0.00112566	0.00472626	0.125703	0.660131
FBgn0004921	Ggamma1	protein_coding	2R:4788909-4792296	0.00246368	0.0237077	0.20206	0.570293	0.000843014	0.0344502	0.745901	1	0.618131	1	0.00164955	0.0570466	0.000854314	0.000797477	0.478332	0.890353	0.676092	1		0.00197189	0.0177948	0.174942	0.430254	0.000447891	0.0262434	0.820512	1	0.535623	1	0.00143514	0.0385341	4.79622e-06	0.000698064	0.997692	1	0.804408	1
FBgn0004924	Top1	protein_coding	X:15213512-15222062	0.0041713	0.0127479	0.00072351	0.00733471	0.00652408	0.0147783	2.35747e-05	0.000204265	0.258647	0.971739	0.317545	0.501661	0.00336023	0.00198162	0.000150615	0.00102378	0.0459861	0.546838		0.00229566	0.0192475	0.149884	0.389164	0.00281568	0.0206844	0.103	0.267937	0.826598	1	0.0198457	0.113809	0.00188587	0.00100849	0.268855	0.48355	0.699978	1
FBgn0004926	eIF-2beta	protein_coding	3L:12518193-12519831	0.0050359	0.0311645	0.0595278	0.250089	0.00565208	0.0384653	0.084606	0.244427	0.885647	1	0.155259	0.338902	0.00728875	0	1.26245e-06	1.30607e-05	1	1		0	0.0304203	0.999999	1	0.00771609	0.03935	0.0261256	0.0897353	0.0578114	0.577498	0.0413769	0.160562	0	1.60064e-16	1	1	1	1
FBgn0004956	os	protein_coding	X:18199387-18203324	4.05393e-17	0.0279306	0.999999	1	0.00323071	0.0286009	0.168716	0.412198	0.174363	0.884477	0.0634843	0.220209	0.00119594	0.000191973	0.30097	0.644727	0.917112	1		3.16149e-18	0.0304939	0.999999	1	0.00116004	0.0288305	0.60051	0.946607	0.630106	1	0.584217	0.703295	0.00113716	1.92416e-17	0.326604	0.559974	0.999999	1
FBgn0004957	por	protein_coding	X:18271554-18273887	0.00163039	0.0656499	0.742551	1	0.0135556	0.0521571	0.00474251	0.0228682	0.0880168	0.740104	0.00434543	0.0818224	0.00228255	0.00530648	0.404882	0.792461	0.191534	1		0.00785642	0.0583032	0.105934	0.3043	0.00297651	0.0597682	0.520129	0.862614	0.469598	1	0.0700553	0.208761	0.000422788	0.00941343	0.897101	1	0.0549508	0.40904
FBgn0004959	phm	protein_coding	X:18579799-18582466	0	0.0401175	1	1	0.00380789	0.0462863	0.302465	0.628092	0.302407	1	0.0184831	0.135987	0.000618683	4.19252e-05	0.71587	1	0.988284	1		0.000174242	0.0416463	0.954943	1	1.91179e-18	0.040221	1	1	1	1	0.799628	0.868414	0.00101477	0.000347248	0.674449	0.952236	0.931197	1
FBgn0005198	gig	protein_coding	3L:20122281-20132110	0.00138765	0.0198678	0.377751	0.839644	0.00658322	0.0154727	3.69129e-05	0.000307338	0.0240504	0.459985	0.0908577	0.260263	0.0028335	0.0011737	0.00259113	0.0129313	0.326145	1		0.0027202	0.0240008	0.167643	0.417934	0.0066321	0.0215664	0.00120847	0.00641141	0.178483	0.850709	0.467931	0.611625	0.00362241	0	0.00648167	0.0219784	1	1
FBgn0005278	Sam-S	protein_coding	2L:106903-114432	0.0132845	0.058611	0.011536	0.0723746	0.0271076	0.0852175	0.00122031	0.0069904	0.172337	0.881789	0.0118233	0.118555	0.0102988	0.00985996	0.0123825	0.0494322	0.0575222	0.612458		0.0180884	0.102858	0.0435609	0.156642	0.0383888	0.0949694	7.66978e-05	0.000542549	0.138216	0.791695	0.589608	0.707289	0.0179322	0.00995491	2.82902e-05	0.000176152	0.0300496	0.276829
FBgn0005322	nmd	protein_coding	2L:10302173-10303947	0.0157036	0.0573843	0.00358993	0.0279675	0.0126925	0.0784338	0.0587976	0.183464	0.732912	1	0.0350921	0.171403	0.0122516	0.00194116	0.00047354	0.00288177	0.664284	1		0.00520647	0.0876356	0.448661	0.80766	0.0240186	0.0903062	0.00398919	0.0185068	0.0853568	0.675782	0.838629	0.896599	0	0.0236648	1	1	0.0152204	0.178024
FBgn0005355	Su(fu)	protein_coding	3R:8515595-8517190	3.54311e-15	0.0795169	1	1	0.00279317	0.0762555	0.632039	1	0.716414	1	0.630025	0.750377	0.00192555	0	0.467931	0.878103	1	1		0	0.10807	1	1	0.00151832	0.100167	0.839883	1	0.924595	1	0.560321	0.683979	0.00452949	0	0.331524	0.566532	1	1
FBgn0005386	ash1	protein_coding	3L:19583873-19591855	0.000602994	0.0211253	0.708295	1	0.00535557	0.0196951	0.00361433	0.0181207	0.0544509	0.644179	0.635408	0.755004	0.00187074	0.00110657	0.0542298	0.169471	0.420441	1		0.00201276	0.0176411	0.164603	0.413225	0.00265057	0.021449	0.136732	0.332642	1	1	0.0510821	0.178317	0.00628443	0.000862457	0.000356581	0.00170472	0.697933	1
FBgn0005390	fs(1)M3	protein_coding	X:5852240-5858280	0.0177122	0.0258806	9.99783e-09	3.12014e-07	0.0330242	0.0258568	1.11022e-16	5.44351e-15	0.00977492	0.315011	0.995033	1	0.0185693	0.00683087	2.76764e-12	7.41777e-11	0.000721684	0.0386849		0	0.0313767	0.999999	1	0.00654482	0.0408509	0.0597785	0.174085	0.0838939	0.671151	0.0357974	0.149928	0.00288947	0	0.359778	0.602912	0.999999	1
FBgn0005391	Yp2	protein_coding	X:9944984-9946669	0.045461	0.0802788	4.79667e-07	1.09304e-05	0.0667842	0.0969514	9.49641e-09	1.5923e-07	0.190523	0.905114	0.202658	0.390932	0.0307297	0.0252447	2.3003e-05	0.000187163	0.000368826	0.0241499		0	0.104595	1	1	0.0203363	0.162792	0.133173	0.32566	0.180453	0.854389	0.000409827	0.0207914	0.00121751	0.0312564	0.899506	1	0.0286801	0.268563
FBgn0005411	U2af50	protein_coding	X:16250729-16253072	0.00231106	0.0232617	0.230261	0.619629	0.00551041	0.0267294	0.0196984	0.0762757	0.299548	1	0.348873	0.52782	0.00138274	0.00255411	0.253905	0.570457	0.14441	0.928339		0.00591261	0.0356058	0.0523514	0.179695	0.00325138	0.0494333	0.402524	0.723787	0.593223	1	0.00186683	0.0432795	0.00221913	0.00397038	0.340236	0.578315	0.250842	0.936178
FBgn0005427	ewg	protein_coding	X:162542-173751	0.0151963	0.0508208	0.00160599	0.0142555	0.0200061	0.0443696	1.63913e-05	0.000146502	0.496716	1	0.357954	0.536218	0.0145108	0.00302987	1.0306e-06	1.08741e-05	0.349138	1		1.63349e-20	0.0629386	1	1	0.00443138	0.0652485	0.397458	0.71786	0.366545	1	0.198008	0.361779	0.00641743	0	0.056726	0.138819	1	1
FBgn0005533	RpS17	protein_coding	3L:9421895-9422921	1.70721e-16	0.0798626	1	1	0.0229974	0.0834117	0.00311224	0.0158922	0.0129181	0.350178	0.76406	0.848608	0	0.0106881	1	1	0.0605849	0.62846		0.00934743	0.0563097	0.0527865	0.180889	0.0175999	0.0720388	0.00719685	0.0305081	0.319281	0.9736	0.0948929	0.242104	0.00763521	0.00438559	0.0101738	0.0324956	0.258359	0.950774
FBgn0005536	Mbs	protein_coding	3L:16045059-16075126	0.0062583	0.0661412	0.244691	0.645374	0	0.0812049	1	1	0.244832	0.959995	0.109056	0.284642	0.00263874	0	0.34048	0.703431	1	1		0.0066349	0.0526251	0.130911	0.354157	0.0149106	0.0630782	0.00883905	0.0363741	0.256959	0.932621	0.219669	0.384351	0.00612534	0.00797046	0.102771	0.22634	0.119826	0.643433
FBgn0005558	ey	protein_coding	4:718315-741799	0.00702495	0.0329475	0.0171395	0.0983724	0.00470251	0.0362258	0.118072	0.315718	0.587636	1	0.520628	0.668866	0.00302485	0.00282641	0.0767056	0.225699	0.234771	1		0.00755559	0.0375173	0.0220142	0.0922708	0.00749978	0.0425655	0.0410067	0.129045	0.991112	1	0.391248	0.544813	0.00228274	0	0.258516	0.469618	0.999999	1
FBgn0005561	sv	protein_coding	4:1109424-1133943	0.00527588	0.104649	0.517642	1	0.00301459	0.113925	0.728157	1	0.849041	1	0.345244	0.524365	0.00508994	1.0004e-16	0.211079	0.496752	1	1		0	0.0953132	1	1	1.32396e-23	0.124733	0.999999	1	0.892569	1	0.0101242	0.0859911	0.00635094	0	0.19832	0.382178	1	1
FBgn0005564	Shal	protein_coding	3L:19559951-19577668	0.00358856	0.0513277	0.377408	0.839401	0.0163014	0.0461642	0.000333916	0.00224465	0.0408919	0.574176	0.472902	0.633892	0	0.00994924	0.999999	1	0.00614922	0.171102		0.0025305	0.0529021	0.535568	0.901945	0.00470983	0.0562536	0.294588	0.583507	1	1	0.239931	0.405012	0.00680245	0	0.017478	0.0516921	1	1
FBgn0005585	Crc	protein_coding	3R:5454413-5456573	0.00519621	0.0283693	0.0347169	0.168384	0.0114239	0.0247795	1.19646e-05	0.000109685	0.0961124	0.75688	0.359242	0.537328	0.00628659	0.00201918	5.75115e-05	0.000432402	0.265411	1		0.00884204	0.0227167	0.000117302	0.00110372	0.0131402	0.0243149	1.10516e-06	1.13684e-05	0.258394	0.932885	0.645535	0.752924	0.00638156	0.0100858	0.0181159	0.0533042	0.00130648	0.031591
FBgn0005586	Rab3	protein_coding	2R:6608840-6616708	0.00645778	0.0523593	0.135556	0.437565	0.00489727	0.0428418	0.163248	0.401785	0.780939	1	0.00431172	0.0814849	0	0.00567748	1	1	0.0442804	0.536106		0.00076841	0.0355035	0.773996	1	0.00643328	0.0342382	0.0308352	0.102376	0.159857	0.825724	0.0148837	0.100422	0.00714379	1.13858e-14	0.0322957	0.0868056	1	1
FBgn0005590	scw	protein_coding	2L:19699379-19700968	7.25445e-18	0.0794195	1	1	0.00612335	0.0870515	0.374037	0.729988	0.371041	1	0.0777765	0.24206	7.59283e-15	0	1	1	1	1		0.00682137	0.0745582	0.254636	0.55524	0.00360823	0.0899823	0.601014	0.946965	0.725955	1	0.0664393	0.202905	0.00156693	0.0117891	0.717865	0.993734	0.0670107	0.459404
FBgn0005592	btl	protein_coding	3L:14068872-14076329	0	0.0357705	1	1	0.00317512	0.0366459	0.279822	0.595168	0.280156	0.99388	0.137031	0.318007	0.002781	0	0.0206445	0.0767576	1	1		0	0.0442762	1	1	0.00804558	0.0459526	0.0420694	0.131748	0.0961936	0.701672	0.00547898	0.0673392	0.00350848	0	0.0861931	0.195851	1	1
FBgn0005593	RpL7	protein_coding	2L:10201004-10202321	0.00602508	0.0234102	0.00541985	0.0394034	0.00709517	0.0334489	0.0169337	0.0674696	0.776419	1	0.0160087	0.129939	0.00381865	0.00268743	0.0130448	0.0517764	0.179094	1		0.00631375	0.0185058	0.000466631	0.00368937	0.0111831	0.0259649	2.93102e-05	0.00022629	0.149769	0.809784	0.0218536	0.118385	0.00571158	0.00156713	0.00423219	0.015124	0.55406	1
FBgn0005596	yem	protein_coding	3R:24944052-24948601	0.00441544	0.019244	0.0107577	0.0685613	0.00500352	0.0210827	0.0086673	0.0383438	0.82416	1	0.535968	0.679792	0.00421119	0.000485251	9.05506e-05	0.000649422	0.713951	1		0	0.0227287	1	1	0.00500541	0.0249975	0.0226994	0.08019	0.0445454	0.512492	0.450997	0.597625	0.00102865	0.00247407	0.497451	0.765716	0.284359	0.991854
FBgn0005612	Sox14	protein_coding	2R:19866324-19872700	0.0287746	0.0423998	1.57651e-08	4.73434e-07	0.0281969	0.0349284	1.7868e-10	3.93723e-09	0.940075	1	0.190646	0.378761	0.0203239	0.0080905	1.8727e-09	3.24251e-08	0.00615046	0.171102		0.0251108	0.0693721	0.000240113	0.00206491	0.0238196	0.0594404	8.17731e-05	0.000574327	0.893695	1	0.294934	0.458768	0.00988203	0.000306694	1.35278e-06	1.14573e-05	0.896807	1
FBgn0005613	Sox15	protein_coding	2R:10088895-10099918	0.00333057	0.0262832	0.125884	0.417321	0	0.0318082	0.999999	1	0.173571	0.883302	0.0947335	0.265655	0.00156487	4.69921e-17	0.124466	0.33198	1	1		0.00144641	0.0265465	0.484429	0.846748	0.000939271	0.0306738	0.687156	1	0.421805	1	0.156853	0.317333	3.20267e-05	2.3742e-18	0.980536	1	1	1
FBgn0005614	trpl	protein_coding	2R:5641202-5653023	0.0983427	0.153048	3.23731e-08	9.23905e-07	0.174074	0.0623318	0	0	0.0108899	0.325072	2.18979e-09	5.02581e-06	0.102131	0.0336933	2.55911e-15	1.14117e-13	0.000106452	0.00906422		0.0917014	0.10767	3.66875e-11	1.53045e-09	0.146762	0.0667744	0	0	0.027977	0.418298	0.00127325	0.0365836	0.116066	0.0125732	3.48198e-17	1.88109e-15	0.228365	0.896416
FBgn0005616	msl-2	protein_coding	2L:3462218-3466112	0.0025717	0.0621253	0.592408	1	0.0152612	0.0503956	0.00141267	0.0079797	0.0652867	0.678906	0.156817	0.340256	0.00246389	0.00647334	0.369712	0.745149	0.103828	0.81375		0	0.0766722	1	1	0.0209681	0.0612072	0.000430282	0.00255759	0.00914758	0.232038	0.112431	0.263714	0.00945323	0.0064153	0.0152824	0.0461955	0.210627	0.863445
FBgn0005617	msl-1	protein_coding	2L:18683720-18688800	0.00137809	0.0260008	0.497123	0.982705	0.0035501	0.0257507	0.0991347	0.276181	0.465627	1	0.057877	0.211183	0.000899631	0.00156971	0.43196	0.831457	0.369495	1		0.000187233	0.0485106	0.958409	1	0.00447699	0.0345385	0.119847	0.300576	0.353443	0.997126	0.0084041	0.0792003	0.00237937	0.00441947	0.419521	0.675721	0.322715	1
FBgn0005619	Hdc	protein_coding	2R:6125493-6133582	0.00319061	0.0424369	0.342356	0.792132	0.00108444	0.055108	0.793741	1	1	1	0.0459737	0.191903	0.000879247	0.00126004	0.654354	1	0.692934	1		2.26732e-20	0.0610424	1	1	0.0107344	0.0568737	0.0302407	0.100779	0.0810518	0.659905	0.0179266	0.108762	0.00429438	0	0.10124	0.223631	1	1
FBgn0005624	Psc	protein_coding	2R:8853502-8868499	0.00903833	0.0264535	0.0005316	0.00566073	0.00168673	0.0313067	0.489141	0.870383	0.0431511	0.590284	0.255221	0.443945	0.00491112	0.000419397	0.000672628	0.00393257	0.82382	1		0.00179242	0.0223686	0.316985	0.643393	0	0.0246694	1	1	0.334738	0.985551	0.320987	0.482088	0.00165826	0	0.192965	0.373948	1	1
FBgn0005626	ple	protein_coding	3L:6706456-6712625	0.0252375	0.103644	0.00753432	0.0515689	0.0559768	0.0853452	2.74414e-08	4.21835e-07	0.0373939	0.555172	0.189166	0.376873	0.00906975	0.031516	0.162564	0.408355	4.45083e-05	0.00462775		0.0467294	0.111916	4.6556e-05	0.000492653	0.0765276	0.109271	4.88552e-09	7.48553e-08	0.118196	0.755224	0.871053	0.922003	0.0161409	0.0622085	0.0851176	0.193854	3.65484e-11	2.80083e-08
FBgn0005630	lola	protein_coding	2R:6369399-6430796	0.00284135	0.0285555	0.218913	0.601221	0.00894226	0.0246825	0.000249427	0.00172145	0.0766604	0.716535	0.323194	0.505711	0.00379611	0.00209184	0.00710465	0.0308375	0.251003	1		0.00277025	0.0381512	0.359653	0.696127	0.00483668	0.0400065	0.142378	0.342668	0.646157	1	0.0526121	0.181056	0.000977928	0.00505691	0.587437	0.862476	0.0522778	0.39661
FBgn0005631	robo	protein_coding	2R:18580029-18588475	0.00241579	0.022738	0.194333	0.555839	0.00120994	0.0230885	0.501724	0.885095	0.643052	1	0.134173	0.314798	0.00282364	2.42825e-18	0.00113433	0.00625542	0.999999	1		0.00248548	0.0213923	0.161796	0.409006	0.0045933	0.0217842	0.0175343	0.0651439	0.428967	1	0.902165	0.944639	0.0042745	3.93859e-17	0.000255279	0.00126697	0.999999	1
FBgn0005632	faf	protein_coding	3R:27602742-27616403	0.000978729	0.00869513	0.172687	0.513371	0.00344471	0.0127938	0.00384751	0.0191275	0.0792322	0.722796	0.00919584	0.108862	0.000976876	0.00122953	0.0813337	0.236658	0.106871	0.821552		0.00301837	0.0220321	0.101822	0.295661	0.00695238	0.0258558	0.00363252	0.0170509	0.200668	0.883586	0.277507	0.442194	0.00299958	0.00224737	0.013732	0.0420994	0.152004	0.730742
FBgn0005633	fln	protein_coding	3L:19982651-19984320	0.0916123	0.320984	0.00235036	0.0196968	0.136309	0.216695	5.71886e-08	8.36247e-07	0.289034	0.997305	0.00799034	0.102834	0.0346802	0.0792207	0.0596406	0.183144	0.000232683	0.016775		0.0541718	0.207228	0.00447256	0.0250791	0.117954	0.170346	6.31075e-09	9.48262e-08	0.0334363	0.452716	0.183448	0.346212	0.0242123	0.0252046	0.00661066	0.0223462	0.0171451	0.192694
FBgn0005636	nvy	protein_coding	2R:20163257-20178607	4.82149e-18	0.0304987	1	1	0.000470755	0.0370061	0.86486	1	0.917419	1	0.0490281	0.196778	0	0	1	1	1	1		0.00730941	0.0365716	0.023107	0.0958013	0.0020318	0.0553641	0.631239	0.976739	0.326247	0.979311	0.000527284	0.0235148	0.00259721	0.000647929	0.201163	0.386433	0.836961	1
FBgn0005638	slbo	protein_coding	2R:20219045-20221830	3.2275e-19	0.0451303	1	1	0.00162574	0.050051	0.670959	1	0.999963	1	0.195809	0.383804	0.00181708	0	0.225359	0.52181	1	1		0	0.0588452	1	1	1.03114e-16	0.0617147	0.999999	1	1	1	0.733542	0.820264	0.0020329	0	0.471767	0.737012	1	1
FBgn0005640	Eip63E	protein_coding	3L:3515751-3610521	9.1969e-05	0.03241	0.969928	1	0.00623459	0.0326923	0.0289943	0.104301	0.104344	0.779544	0.00551273	0.0883182	0.00192412	0.00127798	0.182393	0.444825	0.556009	1		0.00188428	0.0307799	0.433512	0.78883	0.000455967	0.03954	0.877348	1	1	1	0.0523401	0.180722	0.00381898	0	0.00692339	0.0232062	0.999999	1
FBgn0005642	wdn	protein_coding	3R:24633705-24637059	0.00198834	0.016099	0.138018	0.442693	0.00207648	0.0156238	0.111332	0.301791	0.962747	1	0.0288287	0.159399	0.0017441	0.000298454	0.0174932	0.0667071	0.772666	1		0.000304727	0.0373883	0.913146	1	0.00201298	0.0366793	0.480105	0.8174	0.668752	1	0.449377	0.596361	0	0.00169069	1	1	0.433977	1
FBgn0005648	Pabp2	protein_coding	2R:4018936-4021879	0.00917797	0.031743	0.00210674	0.0179533	0.0233531	0.0330736	5.03911e-09	8.90387e-08	0.007798	0.281601	0.780987	0.860331	0.00942052	0.00681574	6.09744e-05	0.000455324	0.00541462	0.159139		0.00484047	0.0562409	0.281703	0.593798	0.00268263	0.0724429	0.628005	0.973921	1	1	0.0469235	0.171089	0.00651316	0	0.0151026	0.0457489	1	1
FBgn0005649	Rox8	protein_coding	3R:19868778-19873987	0.001033	0.0129985	0.319634	0.759653	0.00427309	0.0157352	0.00349851	0.0175826	0.0739655	0.71382	0.195913	0.383945	0.00189149	0.000760823	0.00866567	0.036607	0.429943	1		0.00858554	0.0427787	0.0234968	0.0970599	0.00897711	0.054157	0.0539842	0.160533	0.948936	1	0.110735	0.261702	0.0031791	0.00220469	0.0627387	0.151138	0.358596	1
FBgn0005655	PCNA	protein_coding	2R:16149259-16150388	0.00528532	0.024608	0.0156867	0.0916099	0.0170317	0.0290226	2.3803e-07	3.09754e-06	0.00431929	0.208879	0.263951	0.451226	0.00656237	0.00455323	0.000230058	0.00149831	0.0209975	0.353892		0.0193787	0.169579	0.164574	0.413202	0.00770259	0.169726	0.558812	0.90317	0.544508	1	0.104651	0.254571	0.0284366	2.67576e-18	0.00144331	0.00588601	0.999999	1
FBgn0005658	Ets65A	protein_coding	3L:6090717-6117013	0.00580949	0.0879812	0.403095	0.872188	0.00294684	0.076023	0.614658	1	0.755833	1	0.0560804	0.208457	0	0.00437804	0.999999	1	0.333418	1		3.25143e-18	0.063774	1	1	0.00122915	0.0734705	0.82459	1	0.803812	1	0.12631	0.281496	0	0	1	1	1	1
FBgn0005659	Ets98B	protein_coding	3R:23562260-23574088	0.00677451	0.0681048	0.222654	0.607376	0.0192367	0.0480787	7.6825e-05	0.000595797	0.101724	0.774214	0.0186696	0.136276	0.00108308	0.0119761	0.728344	1	0.00607072	0.170643		0.00854068	0.0510622	0.0513902	0.177142	0.0159759	0.0525914	0.00135419	0.00710798	0.275253	0.945647	0.841244	0.898278	0.0108921	0.00620798	0.000840297	0.00363736	0.110133	0.61253
FBgn0005660	Ets21C	protein_coding	2L:544925-552923	0.0136872	0.10138	0.105453	0.371897	3.82575e-16	0.109576	0.999999	1	0.110352	0.792296	0.0928404	0.263219	0.00340136	0	0.358866	0.729975	1	1		0	0.117646	1	1	0.0157504	0.113859	0.0981279	0.257562	0.178681	0.850709	0.0583631	0.190707	0	0.00158217	1	1	0.824397	1
FBgn0005664	Cry	protein_coding	2L:11944129-11947131	0.0187859	0.0892075	0.0176052	0.100405	0.0721741	0.0815996	1.32212e-11	3.43668e-10	0.000175572	0.0318866	0.54562	0.687215	0.0285635	0.0170049	7.04094e-06	6.33133e-05	0.0076448	0.196495		0.0336397	0.0869653	0.00012566	0.00117489	0.0617592	0.0849157	2.30296e-09	3.7227e-08	0.0576211	0.576714	0.87162	0.922366	0.0618266	0.0160879	2.80462e-13	8.57168e-12	0.0151286	0.177151
FBgn0005666	bt	protein_coding	4:745026-797100	0.0254858	0.0530072	6.00306e-06	0.000107727	0.0172011	0.0653691	0.00449654	0.0218143	0.343191	1	0.155889	0.33949	0.0122775	0.00902215	0.00104647	0.00583939	0.0370791	0.48588		0.00903149	0.0319583	0.00264806	0.0161781	0.0151458	0.0402032	0.000154752	0.00101521	0.24066	0.913533	0.120072	0.273225	0.0143742	0.00466266	1.64774e-05	0.000108096	0.211051	0.864091
FBgn0005670	Cyp4d1	protein_coding	X:2053178-2056213	0.0679693	0.165057	5.39219e-05	0.000758978	0.0588725	0.147886	8.05171e-05	0.000622099	0.703902	1	0.456454	0.621237	0.0520903	0.0113941	2.7273e-07	3.19177e-06	0.284659	1		0.039251	0.126557	0.00118969	0.00818621	0.0360029	0.141611	0.00546008	0.0241657	0.859938	1	0.445857	0.593327	0.0304588	0.00947993	0.00037261	0.00177397	0.366597	1
FBgn0005671	Vha55	protein_coding	3R:8449484-8453551	0.0100045	0.161365	0.428924	0.903386	0.0317457	0.137267	0.0107134	0.0458093	0.226149	0.940086	0.00746498	0.100848	0.0177608	0.0031169	0.0126928	0.050544	0.750928	1		0.0437767	0.0953671	1.21714e-05	0.000149904	0.0691963	0.172715	7.39715e-05	0.000524339	0.228609	0.906835	6.24452e-05	0.00763903	0.00395451	0.00588587	0.0332101	0.0888134	0.0102828	0.135517
FBgn0005672	spi	protein_coding	2L:19567900-19577315	0.0107857	0.0395553	0.00342756	0.0269145	0.0153302	0.0381603	9.06215e-05	0.000690372	0.419976	1	0.808395	0.880104	0.00821571	0.0047417	0.000510592	0.00308277	0.0888424	0.756477		0.00218347	0.0271364	0.315758	0.641909	0.00775137	0.0323075	0.00886672	0.0364807	0.13367	0.784098	0.238527	0.403665	0.00766025	0	1.30217e-05	8.76773e-05	0.999999	1
FBgn0005674	Aats-glupro	protein_coding	3R:19777858-19784113	0.00771245	0.0238891	0.00107659	0.010237	0.00805605	0.0352752	0.011009	0.046889	0.932312	1	0.00888386	0.107754	0.0074221	0.000396122	5.84049e-06	5.34479e-05	0.838585	1		0.00812747	0.0528066	0.0698979	0.223085	0.0125137	0.0558505	0.0124521	0.0486586	0.521968	1	0.703751	0.797709	0.0133712	0.00264022	0.000658772	0.00293448	0.597828	1
FBgn0005677	dac	protein_coding	2L:16466512-16485998	0.0138379	0.32359	0.578236	1	0	0.341097	1	1	0.598625	1	0.592488	0.722162	0	2.60165e-14	1	1	1	1		0	0.363224	0.999999	1	0	0.388211	1	1	1	1	0.657727	0.762067	0	0	1	1	1	1
FBgn0005683	pie	protein_coding	2L:10420625-10422780	0.0110627	0.0840521	0.11632	0.396635	0.019634	0.0802954	0.00906237	0.0397519	0.414094	1	0.758583	0.844842	0.000787707	0.0144701	0.850692	1	0.0183025	0.329588		0.00598207	0.0542673	0.17843	0.436498	0.00189676	0.072816	0.730857	1	0.565544	1	0.0128885	0.0952136	0.00539873	0.00759784	0.127727	0.269619	0.121539	0.647468
FBgn0005694	Aef1	protein_coding	3L:21426522-21431739	0.00510312	0.0102959	3.8008e-06	7.14281e-05	0.00480499	0.0114199	4.27911e-05	0.000353027	0.863635	1	0.482775	0.641794	0.004497	0.000437959	7.18063e-10	1.32893e-08	0.545047	1		0.00524838	0.0148492	0.000319231	0.0026495	0.000635891	0.023658	0.724754	1	0.0517385	0.548407	0.00167698	0.0414441	0.00316295	0	0.017881	0.0526807	1	1
FBgn0005695	gcl	protein_coding	2R:4611763-4616504	0.00534243	0.0183043	0.00192527	0.016626	0.0103805	0.0205661	3.37424e-06	3.49606e-05	0.0900693	0.740973	0.43039	0.598463	0.00484896	0.00302047	0.000149593	0.00101716	0.0323042	0.449393		0.00216625	0.0787418	0.719142	1	0.00143697	0.0666353	0.774588	1	1	1	0.0866414	0.231732	0.00901619	0.00973379	0.0763608	0.177526	0.162536	0.759151
FBgn0005696	DNApol-alpha73	protein_coding	3R:23064885-23066950	0.0114238	0.0486772	0.00964802	0.0630136	0.0129046	0.0447677	0.00244442	0.012909	0.815316	1	0.571882	0.705747	0.0074104	0.00467646	0.00443293	0.0205654	0.155496	0.959615		1.44463e-16	0.0538038	0.999999	1	0.000696424	0.0587475	0.873768	1	0.99344	1	0.340711	0.50026	0.00295728	0	0.308018	0.535248	1	1
FBgn0005771	noc	protein_coding	2L:14490859-14494019	0.00329028	0.0378188	0.2768	0.696071	0.00914591	0.0384451	0.00898765	0.0394995	0.211681	0.927944	0.911433	0.954742	0.00586415	0.000324011	0.00146018	0.00782306	0.895431	1		0.00369616	0.0288284	0.125939	0.344729	0.0110332	0.0290128	0.000143957	0.000952547	0.0583275	0.580992	0.965625	0.990973	0.0081375	0.00233909	6.14586e-05	0.00035343	0.327995	1
FBgn0005775	Con	protein_coding	3L:4936758-5079033	1.15582e-18	0.0256048	1	1	0.00558336	0.024073	0.0104598	0.0449548	0.0250944	0.467869	0.00363601	0.077762	0.0016057	0.000575745	0.144646	0.373525	0.730127	1		0.00471349	0.0337731	0.0953422	0.282302	0.00580398	0.0353646	0.0558073	0.16477	0.794922	1	0.754679	0.835807	0.00369197	0	0.0205372	0.0591174	1	1
FBgn0005777	PpD3	protein_coding	3R:5573597-5576816	0.00217532	0.0144645	0.0749804	0.293829	0.00198372	0.0224917	0.274166	0.586506	0.931523	1	0.00284795	0.072215	0.000650913	0.0014315	0.438056	0.84033	0.258231	1		0.0017518	0.0284673	0.431258	0.786042	0.00545077	0.0257289	0.0170179	0.0635247	0.251289	0.924806	0.0114101	0.0905968	0.00523144	0.00500057	0.017471	0.0516787	0.0742042	0.48654
FBgn0005778	PpD5	protein_coding	2R:17929172-17930450	0.00754743	0.0661775	0.164397	0.497664	1.26432e-15	0.087051	1	1	1	1	0.11108	0.287136	0.00214523	8.22511e-15	0.473816	0.884654	1	1		5.38395e-19	0.0999	1	1	0.00936268	0.098593	0.238821	0.503152	0.319745	0.974336	0.168882	0.330056	0.00414221	0.0097879	0.470136	0.735268	0.257701	0.950371
FBgn0005779	PpD6	protein_coding	2L:3109672-3110998	0.0066059	0.0676963	0.228708	0.617378	0.0123938	0.0484623	0.00537027	0.0254445	1	1	0.0557934	0.207877	0.00765359	0.00182201	0.00669906	0.0293233	0.634501	1		0.00695038	0.13628	0.51029	0.875272	0.00962672	0.147422	0.405681	0.727883	1	1	0.224337	0.389121	0.0261557	0	0.000175371	0.000904437	0.999999	1
FBgn0008635	betaCOP	protein_coding	X:18275582-18279275	0.000801903	0.0353023	0.763971	1	0.00756603	0.0432282	0.0431916	0.144146	0.142553	0.848136	0.145843	0.32802	0.00156325	0.00262061	0.375018	0.752327	0.324938	1		0.00824737	0.037745	0.0141869	0.0646568	0.0116537	0.0514198	0.0118073	0.0464105	0.560327	1	0.0362315	0.150713	0.00276324	0.00754513	0.263365	0.475712	0.0251249	0.245797
FBgn0008636	hbn	protein_coding	2R:16842173-16848414	0.0169838	0.179427	0.240008	0.638221	0	0.187846	1	1	0.237968	0.954372	0.213008	0.401266	0	0	1	1	1	1		0	0.231134	1	1	0	0.219928	1	1	0.945551	1	0.634756	0.743754	0.000204475	0	0.978903	1	0.999999	1
FBgn0008646	E5	protein_coding	3R:9693067-9702894	1.39384e-15	0.036979	0.999999	1	1.66968e-16	0.0356834	0.999999	1	1	1	0.778343	0.858379	0	0	1	1	1	1		2.52669e-15	0.0280114	0.999999	1	6.52961e-19	0.0321871	1	1	1	1	0.183479	0.346212	0.00163568	0.000776985	0.354273	0.596393	0.780357	1
FBgn0008651	lbl	protein_coding	3R:17235701-17259855	2.44848e-05	0.098012	0.997298	1	0.000543428	0.105196	0.944546	1	0.953108	1	0.467904	0.629972	0	0.000283464	1	1	0.957492	1		0	0.107631	1	1	0.00768178	0.104432	0.35219	0.66085	0.350763	0.996498	0.313783	0.475348	0.00272175	0	0.469568	0.734788	1	1
FBgn0010014	CanB	protein_coding	X:5226532-5228482	0	0.114364	1	1	0.00710133	0.0981718	0.365228	0.718204	0.404386	1	0.246347	0.435192	0.00253513	0	0.451365	0.857515	1	1		3.33872e-16	0.10913	1	1	0.0101467	0.0985385	0.204686	0.449545	0.245782	0.91843	0.204656	0.36898	0.00894331	0.00397276	0.114764	0.24725	0.636428	1
FBgn0010015	CanA1	protein_coding	3R:26865096-26872543	4.49149e-21	0.126589	1	1	0.0259522	0.0988437	0.00447097	0.0217055	0.0251421	0.467869	0.00445003	0.0825043	0.0114116	0	0.0218303	0.0802435	0.999999	1		0.0106722	0.0888435	0.145322	0.381168	0.0314153	0.079674	9.21772e-05	0.000639583	0.0638355	0.607688	0.459779	0.605399	0.0208709	0.00836998	0.000126939	0.000677454	0.185669	0.813374
FBgn0010019	Cyp4g1	protein_coding	X:361090-363368	0.0445313	0.0739377	1.21738e-07	3.1764e-06	0.0451412	0.0515314	1.78749e-11	4.58302e-10	0.960209	1	0.014651	0.126841	0.0257159	0.0190893	3.16673e-06	3.04721e-05	0.000166328	0.0130246		0.0266365	0.0545959	5.41766e-06	7.25076e-05	0.0266609	0.0689017	0.000113149	0.000768859	0.997997	1	0.114953	0.266783	0.00839345	0.00573163	0.00127387	0.0052673	0.062638	0.44138
FBgn0010038	GstD2	protein_coding	3R:8197693-8198426	0.0285543	0.193901	0.0846316	0.319604	0.0473124	0.17631	0.00373062	0.0186405	0.430217	1	0.520167	0.668681	0.0419975	0	3.23108e-06	3.10372e-05	1	1		0.137372	0.210866	2.78667e-08	6.49313e-07	0.0660311	0.256311	0.0050548	0.0226138	0.0513779	0.546548	0.186005	0.349171	0.133531	0.00795311	1.7384e-12	4.54157e-11	0.646929	1
FBgn0010039	GstD3	protein_coding	3R:8198790-8199535	0.10501	0.136667	5.90842e-10	2.30663e-08	0.0897609	0.108105	1.89805e-10	4.16905e-09	0.547051	1	0.114368	0.291526	0.0668065	0.0306454	2.32521e-09	3.97283e-08	0.00127564	0.0589158		0.101151	0.136853	1.56492e-09	4.78282e-08	0.0784766	0.168731	9.92006e-06	8.46924e-05	0.402908	1	0.15574	0.315886	0.121191	0.0081569	2.02614e-18	1.27039e-16	0.43138	1
FBgn0010040	GstD4	protein_coding	3R:8199822-8200546	0.00929	0.120007	0.33621	0.783656	0.0145085	0.110684	0.116345	0.311946	0.698334	1	0.0618533	0.217522	0.0124823	0	0.0132111	0.0523159	1	1		1.14256e-14	0.117403	1	1	0.00929277	0.114935	0.312554	0.608328	0.45611	1	0.255197	0.419832	0.0035475	0.0108741	0.575781	0.851329	0.264385	0.961084
FBgn0010041	GstD5	protein_coding	3R:8201455-8202294	0.019581	0.117935	0.0524222	0.227824	0.0611674	0.12997	8.25624e-06	7.81115e-05	0.0180758	0.402343	0.509809	0.660972	0.0320384	0.00836581	1.47998e-05	0.000125655	0.319297	1		0.135043	0.205184	2.00274e-08	4.86941e-07	0.317112	0.236486	0	0	0.000382868	0.0351354	0.335498	0.495556	0.248953	0.0670228	5.57941e-17	2.93004e-15	0.00062389	0.018574
FBgn0010042	GstD6	protein_coding	3R:8202850-8203629	0.00561492	0.0767052	0.355565	0.811045	6.66481e-22	0.0863633	1	1	0.357154	1	0.307093	0.49192	0.000677648	0	0.791427	1	1	1		0.00981772	0.0737881	0.114272	0.321075	0	0.0840069	0.999999	1	0.122413	0.761093	0.114194	0.265802	0.00692938	0	0.0847844	0.193202	1	1
FBgn0010043	GstD7	protein_coding	3R:8204222-8204977	0.00372806	0.20681	0.811751	1	0.0194986	0.235628	0.299558	0.624185	0.524859	1	0.0342172	0.169562	0.0139187	4.16262e-15	0.0990412	0.277017	0.999999	1		0.0216488	0.23926	0.259532	0.56295	0.0585542	0.220862	0.00413527	0.0190849	0.195296	0.879107	0.587007	0.70542	0.0342535	0.0226261	0.0107987	0.0341853	0.195457	0.83213
FBgn0010044	GstD8	protein_coding	3R:8205730-8206537	0.000183396	0.0926456	0.978632	1	0.0258233	0.0932028	0.00309472	0.0158184	0.0218357	0.437052	1	1	0.00971853	0.00323028	0.0262544	0.0932263	0.598808	1		0.00392516	0.111714	0.645302	1	0.0334907	0.0910632	0.000205077	0.00130964	0.0193686	0.346553	0.165569	0.326302	0.0195423	0.00703402	0.00211776	0.00827233	0.387509	1
FBgn0010051	Itp-r83A	protein_coding	3R:1342839-1365133	0.00969897	0.0139908	6.82328e-09	2.19565e-07	0.0183854	0.0127791	0	0	0.00658693	0.262663	0.53974	0.682681	0.0109149	0.00314687	1.49773e-14	5.89153e-13	0.00214023	0.0838703		0.00379053	0.0127931	0.00167267	0.0109454	0.0106798	0.0161861	1.85959e-08	2.57473e-07	0.00364209	0.141492	0.110522	0.261405	0.00619172	0.00312295	5.92805e-06	4.33571e-05	0.0260599	0.252221
FBgn0010052	Jhe	protein_coding	2R:12007298-12010278	8.6351e-18	0.064374	0.999999	1	0.00470033	0.0599027	0.323821	0.658624	0.376139	1	0.323857	0.506064	0.00426051	4.53358e-17	0.0395493	0.130347	0.999999	1		0.0233561	0.059907	0.000110742	0.00104772	0.0133547	0.082442	0.0590848	0.172453	0.299684	0.963245	0.0308819	0.140328	0.0143009	0.00968963	0.00407581	0.0146589	0.117103	0.635018
FBgn0010053	Jheh1	protein_coding	2R:14740939-14742592	0.191535	0.16976	7.99361e-15	6.92032e-13	0.174184	0.103741	0	0	0.653252	1	0.000903884	0.0446666	0.159835	0.0236952	4.65935e-22	4.65732e-20	0.0187616	0.332929		0.143724	0.124792	6.10623e-15	4.78576e-13	0.123035	0.0912977	0	0	0.474651	1	0.0346351	0.147574	0.227682	0.0208024	4.56533e-31	1.29399e-28	0.0317589	0.286703
FBgn0010078	RpL23	protein_coding	2R:18741906-18743217	0.00449772	0.0280987	0.065554	0.267953	0.00201194	0.0476373	0.582772	0.973058	0.574992	1	8.42575e-06	0.00276258	0.00547573	0	0.000152844	0.00103688	0.999999	1		0.00560343	0.0331193	0.0487592	0.170217	1.04852e-16	0.0580247	1	1	0.149481	0.809465	1.41839e-05	0.00345733	0.0113216	1.04566e-16	0.0274891	0.0757493	1	1
FBgn0010097	gammaTub37C	protein_coding	2L:19183863-19185726	0.0146902	0.0517109	0.00266543	0.0218308	0.0253614	0.0455269	5.49432e-07	6.68293e-06	0.155023	0.860428	0.389251	0.562814	0.0142207	0.00569303	9.01096e-06	7.95756e-05	0.101656	0.80774		0	0.0920257	1	1	8.18821e-16	0.0848355	1	1	1	1	0.466772	0.610574	0	1.73348e-16	1	1	1	1
FBgn0010100	Acon	protein_coding	2L:21168570-21173185	0.0228846	0.0895905	0.00530427	0.0387401	0.0442216	0.0566209	4.58491e-10	9.56315e-09	0.0706607	0.702052	0.00197264	0.0616444	0.0148842	0.0185082	0.00381267	0.0180315	0.00121397	0.0565728		0.00995847	0.0422186	0.00910514	0.0448558	0.040107	0.0645635	6.38967e-08	8.14092e-07	0.000430744	0.0385022	0.00406303	0.0596794	0.00655597	0.00856489	0.00174472	0.0069624	8.74222e-05	0.0042427
FBgn0010105	comm	protein_coding	3L:15714611-15721530	0.00398339	0.0299003	0.114077	0.391957	7.51246e-17	0.0342809	1	1	0.137713	0.843717	0.11318	0.289984	0.000842869	8.82306e-05	0.516285	0.935172	0.966898	1		0	0.0353807	0.999999	1	1.58541e-15	0.0414133	0.999999	1	1	1	0.146553	0.306049	0.00462716	0	0.00289032	0.0108952	1	1
FBgn0010109	dpn	protein_coding	2R:4116476-4119835	0	0.0695414	1	1	2.79534e-17	0.0800347	1	1	1	1	0.183948	0.371015	4.10044e-17	0	1	1	1	1		0	0.0559144	1	1	0.00223386	0.0501722	0.564827	0.909907	0.628708	1	0.396607	0.549731	1.65006e-15	0	0.999999	1	1	1
FBgn0010113	hdc	protein_coding	3R:26103654-26198104	0.00516939	0.0374347	0.098717	0.356094	0.0118019	0.0289507	6.54747e-05	0.00051747	0.136765	0.841386	0.0820371	0.247662	0.0086031	0	1.32085e-06	1.35968e-05	1	1		3.38655e-05	0.0624107	0.994149	1	0.00841331	0.0499696	0.0498558	0.150968	0.185913	0.861576	0.0387766	0.156044	0.00438219	0.00265887	0.14334	0.295757	0.549873	1
FBgn0010114	hig	protein_coding	2R:5115290-5134754	2.14234e-15	0.0522751	1	1	0.010131	0.0276135	0.000243424	0.00168677	0.0225766	0.445808	1.4327e-06	0.00087041	0.00232858	0.00218157	0.20534	0.48704	0.42505	1		0.00239251	0.0274738	0.276569	0.586982	0.0053304	0.0338058	0.0634471	0.182625	0.420245	1	0.143712	0.302575	0.011427	0.00249051	7.12624e-05	0.000403864	0.469498	1
FBgn0010173	RpA-70	protein_coding	3R:4087842-4090173	0.00643648	0.0296851	0.0149613	0.0885231	0.0132769	0.0256909	4.67295e-06	4.67317e-05	0.0967848	0.759085	0.332026	0.513675	0.0104988	0	4.50634e-11	9.95098e-10	0.999999	1		0.0411705	0.0680879	1.17339e-07	2.34029e-06	0.0330729	0.0923503	0.000317625	0.00194725	0.533426	1	0.0394194	0.157427	0.049534	0	6.05114e-11	1.21675e-09	0.999999	1
FBgn0010194	Wnt5	protein_coding	X:18395434-18399438	0.00135804	0.0323334	0.586462	1	0.00402541	0.037102	0.186092	0.442527	0.516531	1	0.0176514	0.133936	0.00427188	0	0.00113861	0.00627571	0.999999	1		0.0003418	0.0271377	0.866105	1	0	0.0305816	0.999999	1	0.843535	1	0.299007	0.462048	0.000575526	6.47565e-17	0.644722	0.920345	0.999999	1
FBgn0010197	Gyc32E	protein_coding	2L:11138759-11149101	0.00848351	0.147507	0.460468	0.940633	0.0117576	0.148264	0.32181	0.655694	0.84295	1	0.208001	0.396161	0	0.0101098	0.999999	1	0.24878	1		0	0.121461	1	1	4.37046e-21	0.138185	1	1	0.920865	1	0.216795	0.381684	0.00200843	0	0.686206	0.964164	1	1
FBgn0010198	RpS15Aa	protein_coding	X:13229670-13231738	0.00729069	0.0436571	0.0542163	0.233317	0.00211351	0.0616581	0.653526	1	0.394972	1	0.00347174	0.0765339	0.000896321	0.00376874	0.69776	1	0.295597	1		5.91291e-16	0.0617825	1	1	0.0182289	0.0726396	0.00598734	0.0261028	0.00859061	0.225673	0.200548	0.364772	0.0031126	0.00302013	0.640728	0.916446	0.781891	1
FBgn0010213	Sod2	protein_coding	2R:12660290-12661420	0.0057371	0.0502071	0.163412	0.495587	0.0247067	0.0418153	2.18486e-07	2.86301e-06	0.00385153	0.198893	0.215941	0.40419	0.0106105	0.00444593	0.000129301	0.000891789	0.168489	0.991245		0.016134	0.0612167	0.0042758	0.024212	0.0277258	0.0595726	9.64431e-06	8.25612e-05	0.191915	0.8736	0.853333	0.907806	0.00924668	0.00374509	0.00549654	0.0190278	0.389397	1
FBgn0010215	alpha-Cat	protein_coding	3L:23311746-23331200	0.0104229	0.0286808	0.000241727	0.00284342	0.00905922	0.0287056	0.00108122	0.00627937	0.743339	1	0.99527	1	0.00653908	0.00322074	0.000197107	0.00130465	0.111317	0.834809		0.00772911	0.0490405	0.0638986	0.208834	0.00909689	0.0559234	0.0590757	0.172451	0.832496	1	0.373743	0.529682	0.0104821	0	0.00787905	0.0260258	0.999999	1
FBgn0010217	ATPsyn-beta	protein_coding	4:1052110-1055543	0.00854927	0.048555	0.0414303	0.192033	0.0108191	0.039719	0.00346549	0.0174294	0.692503	1	0.173871	0.359479	0.00711365	0.00252147	0.00221936	0.0113022	0.398527	1		0.0120635	0.0389087	0.00112488	0.00782352	0.0213305	0.0327802	2.5988e-08	3.50991e-07	0.107351	0.728822	0.244863	0.409599	0.00274963	0.00656386	0.471843	0.737046	0.257023	0.949627
FBgn0010220	Dbp45A	protein_coding	2R:4975339-4977307	0.00635288	0.0543542	0.156947	0.48281	0.0105133	0.0548728	0.0289638	0.104261	0.532916	1	0.948993	0.983167	0.00664178	0.00177188	0.0114496	0.0461711	0.623983	1		0.00273575	0.0668015	0.595357	0.964118	0.00123456	0.073706	0.824148	1	0.578582	1	0.35965	0.517675	0.00306287	0.00178813	0.359546	0.60272	0.734568	1
FBgn0010222	Nmdmc	protein_coding	3R:4868230-4876277	0.11064	0.160084	9.25049e-09	2.90884e-07	0.217397	0.19196	7.10543e-15	2.89977e-13	0.00630928	0.254562	0.219919	0.408431	0.141549	0.0231179	1.11051e-16	5.99936e-15	0.0648609	0.648327		0.159864	0.275044	2.41151e-07	4.45108e-06	0.416498	0.207912	0	0	3.59065e-05	0.00692894	0.0580675	0.190316	0.390924	0.206528	2.8237e-15	1.19235e-13	1.04333e-14	1.9625e-11
FBgn0010223	Galphaf	protein_coding	3L:16655657-16661034	0	0.109508	1	1	0.0228011	0.114481	0.0235521	0.0880565	0.0578447	0.658542	0.00185384	0.0600036	0.0103655	0	0.034658	0.116926	1	1		0.0119598	0.114174	0.200338	0.471835	0.0403046	0.10438	0.000115905	0.000786035	0.0488252	0.535663	0.543095	0.669482	0.0149193	0.0165281	0.0292163	0.0798918	0.0597624	0.430702
FBgn0010225	Gel	protein_coding	3R:60939-66779	0.0107518	0.0247651	2.59887e-05	0.000395391	0.0217899	0.0209788	1.38001e-13	4.78287e-12	0.0123404	0.347213	0.261311	0.449278	0.0102092	0.00602633	2.49994e-07	2.94905e-06	0.000779291	0.0406154		0.0222309	0.0311187	3.23231e-09	9.2503e-08	0.0390524	0.0400659	9.7955e-13	2.7389e-11	0.0264049	0.405671	0.0869736	0.232205	0.0146073	0.014046	0.000524461	0.00240027	0.00178113	0.0401365
FBgn0010226	GstS1	protein_coding	2R:12980751-12987006	0.140018	0.215005	2.46752e-08	7.15062e-07	0.170262	0.183152	4.37206e-12	1.22578e-10	0.455594	1	0.277958	0.465845	0.0646652	0.0907752	0.000520612	0.00313961	1.87814e-07	6.28394e-05		0.0303384	0.075195	6.90755e-05	0.000693806	0.0497589	0.106753	9.5869e-06	8.21197e-05	0.176603	0.8489	0.0176419	0.108188	0.0229397	0.0182816	1.88889e-05	0.000122393	0.00042295	0.0139796
FBgn0010228	HmgZ	protein_coding	2R:17584993-17595366	0.0211718	0.27194	0.331045	0.775636	1.20531e-05	0.290895	0.999553	1	0.490478	1	0.329978	0.511958	0.00601493	0.00448589	0.590981	1	0.807254	1		0.0204084	0.235637	0.282498	0.59505	0	0.317652	1	1	1	1	0.0387031	0.155869	0.0101637	0	0.215732	0.407385	1	1
FBgn0010235	Klc	protein_coding	3L:12739716-12743156	0.00242874	0.0287416	0.296642	0.725682	0.00411604	0.0359088	0.16241	0.400433	0.655025	1	0.00310539	0.0742565	0.00296161	0.000313143	0.0394772	0.13015	0.881484	1		0.00395439	0.0342166	0.158939	0.404333	0.0142883	0.0386804	0.000196742	0.0012603	0.0331339	0.451285	0.405177	0.5574	0	0.00842194	1	1	0.0375861	0.321096
FBgn0010238	Lac	protein_coding	2R:8340695-8353135	0.0162466	0.0243063	2.04678e-08	6.03276e-07	0.0167786	0.0310562	1.1782e-06	1.34093e-05	0.915043	1	0.0986918	0.271026	0.0149471	0.00151832	1.496e-12	4.1886e-11	0.421693	1		0.0122581	0.0648508	0.0304489	0.118424	0.0352551	0.0658281	1.17024e-06	1.19631e-05	0.0166097	0.321733	0.919227	0.957351	0.0102007	0.00363418	3.91514e-05	0.000237282	0.198431	0.838444
FBgn0010240	Lcch3	protein_coding	X:15819138-15822562	0.00174364	0.0520034	0.660228	1	0.000747239	0.0603094	0.868335	1	0.662377	1	0.19494	0.383112	0	0.00124551	1	1	0.677621	1		0.00317967	0.0628462	0.513652	0.878853	9.19429e-18	0.0713479	1	1	0.523004	1	0.322051	0.483335	0.00360695	0.000780551	0.285288	0.505558	0.883447	1
FBgn0010241	Mdr50	protein_coding	2R:10134471-10140102	0.159268	0.109841	0	0	0.401561	0.127417	0	0	8.41104e-07	0.000755384	0.315889	0.500269	0.203811	0.0764591	2.10459e-19	1.56641e-17	3.6624e-11	5.05191e-08		0.151488	0.115901	1.11022e-16	1.16607e-14	0.491925	0.14446	0	0	4.94809e-10	1.91928e-06	0.136454	0.293429	0.236721	0.0806332	7.91349e-19	5.27006e-17	5.0981e-08	1.36993e-05
FBgn0010246	Myo61F	protein_coding	3L:1318480-1329617	0.0152162	0.0460562	0.000673659	0.00689351	0.0326428	0.0476027	1.02657e-08	1.71158e-07	0.0253631	0.469416	0.823299	0.891425	0.0153166	0.00858143	7.08711e-06	6.36732e-05	0.0137668	0.278445		0.0268865	0.0592751	1.44822e-05	0.00017503	0.0354084	0.0664029	1.10134e-06	1.13372e-05	0.40985	1	0.440831	0.588939	0.0238642	0.02494	0.00194028	0.0076659	0.00368549	0.0667746
FBgn0010247	Parp	protein_coding	3RHet:1935206-2026815	0.090928	0.0897701	2.4114e-13	1.66315e-11	0.0353043	0.0938173	0.000157189	0.0011396	0.00125122	0.108632	0.764962	0.849154	0.05701	0.00608247	2.52769e-14	9.57883e-13	0.329172	1		0.066185	0.191281	0.000389332	0.00314184	0.086981	0.212651	6.31165e-05	0.000453926	0.491939	1	0.472633	0.615097	0.0760172	0.00899925	8.45513e-06	5.94849e-05	0.652644	1
FBgn0010258	Rbp4	protein_coding	3R:9480278-9482116	2.78531e-16	0.0414801	1	1	8.40866e-17	0.0479949	1	1	1	1	0.175152	0.361016	0	0	1	1	1	1		0.00289043	0.0592521	0.527924	0.894397	6.76356e-15	0.0653246	1	1	1	1	0.630744	0.740516	0.0144059	0	7.01717e-05	0.000398332	1	1
FBgn0010263	Rbp9	protein_coding	2L:2954762-2968434	0.01929	0.0464037	4.76232e-05	0.000675374	0.0260314	0.0291327	1.15129e-11	3.02046e-10	0.322857	1	0.00169222	0.0575856	0.0197289	0.00293859	1.12803e-11	2.74267e-10	0.257835	1		0.0146345	0.0145512	2.80886e-13	1.65109e-11	0.0136499	0.0174969	3.6891e-10	6.75498e-09	0.777565	1	0.210957	0.375698	0.0184329	0.00350601	1.66431e-09	2.54525e-08	0.230841	0.902203
FBgn0010265	RpS13	protein_coding	2L:8363477-8364662	0.00114737	0.022465	0.512832	0.999436	0.00647104	0.0321222	0.0221846	0.0839471	0.111247	0.792659	0.0112845	0.116488	0.00267598	0.00113548	0.0376592	0.125033	0.53225	1		0.00661833	0.0252696	0.00465469	0.0259247	0.0106995	0.0391579	0.00322157	0.015306	0.357332	0.998981	0.00308668	0.0540535	0.00513499	0.00281441	0.0966076	0.215469	0.531605	1
FBgn0010269	Dsor1	protein_coding	X:9141375-9144070	0.00147117	0.0225256	0.411062	0.881472	0	0.0266986	1	1	0.437615	1	0.192779	0.381057	0.000683898	0	0.434653	0.835663	0.999999	1		0.00144289	0.0502883	0.705869	1	2.35265e-17	0.0502045	1	1	0.708779	1	0.636998	0.745578	0	0.00413489	0.999999	1	0.259965	0.952883
FBgn0010278	Ssrp	protein_coding	2R:19693884-19696527	0.00104667	0.0288935	0.63527	1	7.71662e-20	0.0279115	1	1	0.663584	1	0.412468	0.582759	0.00181499	0	0.0469548	0.150347	0.999999	1		0.00696124	0.0323733	0.0155591	0.0696673	0.00143446	0.0523232	0.718606	1	0.265679	0.941111	0.000110954	0.0110903	0.000407892	0.0042142	0.85648	1	0.23583	0.909508
FBgn0010280	Taf4	protein_coding	3L:16106312-16114751	0	0.00963051	1	1	0.00284882	0.010728	0.00430465	0.0210065					0.000466381	0.000786392	0.328329	0.685791	0.265883	1		0.000262433	0.0120782	0.772963	1	0.00198895	0.0142918	0.0973501	0.255975	1	1	0.00803258	0.0780578	0.000164074	4.22809e-17	0.81193	1	0.999999	1
FBgn0010282	TfIIFalpha	protein_coding	3R:2206189-2208326	0.00375718	0.0249136	0.0753973	0.29496	0.000636388	0.0265565	0.751826	1	0.287834	0.996958	0.0610355	0.216262	0.00243366	3.89208e-16	0.0227275	0.0829375	0.999999	1		0.00606633	0.0389885	0.0665074	0.214882	0.0116229	0.0471969	0.00724582	0.0306968	0.316391	0.971523	0.195442	0.359036	0.00425581	0.00793825	0.166862	0.333225	0.0580089	0.42233
FBgn0010287	Trf	protein_coding	2L:8072895-8073948	1.1427e-20	0.230052	1	1	0.0263815	0.208401	0.126257	0.332134	0.18732	0.900834	0.123455	0.302	0.0159252	5.0043e-17	0.044	0.142562	1	1		0.0302995	0.194351	0.066526	0.214908	6.99808e-20	0.20134	1	1	0.0674695	0.61991	0.0348638	0.148091	0.0100084	0.0019156	0.297556	0.521492	0.899615	1
FBgn0010288	Uch	protein_coding	2L:2212738-2214211	0.00699221	0.0360809	0.0269597	0.139351	0.014574	0.0319912	1.3295e-05	0.000120971	0.11482	0.801928	0.414692	0.584901	0.00978179	0.000994104	9.27701e-07	9.84867e-06	0.656972	1		0.00349589	0.0284101	0.13612	0.363943	0.00435181	0.037658	0.161762	0.377086	0.827566	1	0.000863695	0.0307476	0.00788081	0.00842033	0.0484656	0.121714	0.113624	0.624929
FBgn0010292	bys	protein_coding	X:7795913-7797676	0.00481391	0.0378172	0.129609	0.424548	0.0101477	0.0339395	0.00155998	0.0087213	0.248316	0.962031	0.464436	0.627429	0.00549399	0.00201337	0.00312826	0.015237	0.404895	1		0.00427573	0.0518169	0.303385	0.624653	0.000789049	0.0673726	0.876016	1	1	1	0.0616593	0.195868	0.00230925	0.00577059	0.514698	0.784595	0.287045	0.995123
FBgn0010294	ng2	protein_coding	X:3134059-3134604	6.37449e-19	0.395842	1	1	0.0427236	0.369254	0.158982	0.393998	0.185203	0.897807	0.149536	0.331845	0.000157701	0.0100154	0.991795	1	0.699275	1		0	0.425629	1	1	0.0314676	0.350909	0.263499	0.539862	0.275209	0.945647	0.128489	0.284113	0.00760861	0.0107773	0.677993	0.955487	0.719284	1
FBgn0010295	ng3	protein_coding	X:3135524-3136117	0.00332299	0.208953	0.834605	1	0.0162809	0.192858	0.291794	0.613008	0.560137	1	0.278361	0.466215	0.0156974	0	0.0287834	0.100482	1	1		2.39248e-19	0.176761	1	1	0	0.200172	1	1	0.935672	1	0.23461	0.399528	0	0	1	1	1	1
FBgn0010296	ng4	protein_coding	X:3137987-3138253	0.0357715	0.324727	0.179586	0.527066	0	0.420606	1	1	0.87291	1	0.139	0.320529	0	0	1	1	1	1		0	0.271431	1	1	7.47104e-16	0.312206	1	1	1	1	0.188206	0.351586	0.0033127	0	0.74606	1	1	1
FBgn0010300	brat	protein_coding	2L:19133816-19179758	0.00895456	0.02091	3.17727e-05	0.000469577	0.014904	0.020382	1.90455e-09	3.59881e-08	0.0996963	0.768046	0.862369	0.918816	0.00847815	0.00344924	9.69187e-08	1.2371e-06	0.0227417	0.368498		0.0043208	0.0236968	0.0352922	0.132899	0.00433212	0.0255859	0.0482989	0.147245	0.996501	1	0.602299	0.717946	0.00552534	0.00282956	0.0172638	0.0511682	0.363695	1
FBgn0010303	hep	protein_coding	X:12973238-12984467	0.00406475	0.0222243	0.0348677	0.168918	0.00311749	0.0224082	0.0980236	0.273823	0.729157	1	0.955453	0.988472	0.00175405	0.00183604	0.106878	0.294579	0.231001	1		0.00228635	0.0275178	0.297887	0.616913	0.00438561	0.0236653	0.0336004	0.109882	0.49102	1	0.0147912	0.100244	0.00432287	0.000685086	0.00822216	0.0270125	0.761275	1
FBgn0010309	pigeon	protein_coding	2L:19186043-19189938	1.49406e-15	0.0366497	0.999999	1	0.00658775	0.0316798	0.0187089	0.0731882	0.0812799	0.728697	0.01704	0.132604	0.00442993	0	0.0010435	0.00582596	1	1		0.00488505	0.040691	0.145217	0.381016	0.0126893	0.0386765	0.000728086	0.00410598	0.129861	0.776487	0.73069	0.818227	0.0104628	0.00385538	0.000107664	0.000584077	0.22159	0.887146
FBgn0010313	corto	protein_coding	3R:903501-912794	9.01132e-16	0.0227693	0.999999	1	0.00517413	0.0154632	0.00059522	0.00374451	0.0179386	0.401888	0.0003655	0.0264904	0.00258785	0	0.00270369	0.0133897	1	1		1.12118e-21	0.0232064	0.999999	1	0.00446458	0.0188913	0.00889159	0.0365612	0.0340293	0.456258	0.00891341	0.0812905	0.002808	0.00143926	0.110237	0.239608	0.578145	1
FBgn0010314	Cks30A	protein_coding	2L:9330763-9331981	0.0157947	0.0560172	0.00270907	0.0221205	0.0114994	0.0540661	0.0165066	0.0660105	0.558229	1	0.810197	0.881229	0.00887739	0.00471346	0.00322453	0.015625	0.215744	1		0.00265728	0.0765815	0.64966	1	1.97943e-16	0.0893382	1	1	0.651942	1	0.216557	0.381372	0.00210869	0.00610281	0.6531	0.929515	0.41074	1
FBgn0010315	CycD	protein_coding	X:15800855-15803709	0.00647503	0.0134539	6.81106e-06	0.000120864	0.0035926	0.0207626	0.0466891	0.153365	0.232914	0.948728	0.00349853	0.0767965	0.00325199	0.00174965	0.00105737	0.00589229	0.148302	0.940408		0	0.0413402	1	1	0.000287886	0.0416835	0.925896	1	0.906866	1	0.864644	0.916958	0.0051406	0	0.0141529	0.0432041	1	1
FBgn0010316	dap	protein_coding	2R:5599826-5603761	0.00709238	0.0196471	0.000255495	0.00298333	0.00433393	0.0225023	0.0282082	0.102109	0.336278	1	0.358121	0.536338	0.00374066	0.00199173	0.00177283	0.00928882	0.173635	1		0.00276693	0.0393666	0.372781	0.712998	0.00359619	0.0349682	0.206275	0.452409	0.844571	1	0.0776726	0.219186	0.00297775	0.00128766	0.196926	0.380022	0.714636	1
FBgn0010317	CycJ	protein_coding	3L:3466428-3468098	0.0132313	0.0796857	0.0529052	0.229249	0.0105968	0.0774348	0.102563	0.283329	0.782766	1	0.846043	0.907083	0.00299908	0.00893388	0.428834	0.826968	0.105269	0.817615		0.000714632	0.0531636	0.857223	1	0.00168441	0.0609557	0.715342	1	0.741519	1	0.136294	0.293153	0	0.000515256	0.999999	1	0.908234	1
FBgn0010323	Gsc	protein_coding	2L:583544-594685	0.00132798	0.0808791	0.827272	1	1.22668e-21	0.0861503	1	1	0.930192	1	0.661966	0.774751	0	0	1	1	1	1		0.00184813	0.0783675	0.755354	1	3.63045e-17	0.082112	1	1	0.776566	1	0.74314	0.826698	0	0	1	1	1	1
FBgn0010328	woc	protein_coding	3R:23082317-23089777	0.000293437	0.0195716	0.841963	1	0.00360537	0.016862	0.0169378	0.0674696	0.118932	0.810124	0.0158547	0.129487	0.00206489	0	0.00964816	0.040006	1	1		0.00117196	0.0320694	0.633821	1	0.00454189	0.026553	0.0486708	0.148117	0.321187	0.975274	0.0332975	0.144993	0.000630228	0.00265035	0.695836	0.973184	0.291448	1
FBgn0010329	Tbh	protein_coding	X:7889730-7921427	0	0.0768927	1	1	0.00252068	0.0683524	0.629641	1	0.670416	1	0.358763	0.536922	0.000687612	3.40089e-05	0.803483	1	0.994236	1		0.00555605	0.0664135	0.294825	0.612227	4.41086e-17	0.0818654	1	1	0.295031	0.960783	0.104991	0.255043	0	0	1	1	1	1
FBgn0010333	Rac1	protein_coding	3L:1300879-1302683	0.00390684	0.0233388	0.0513593	0.224762	0.00110523	0.0250081	0.566125	0.956009	0.31699	1	0.0384167	0.177339	0.00124773	0.00125148	0.247143	0.55954	0.439952	1		0.00383341	0.0450248	0.286792	0.600403	0.00912332	0.0400236	0.0111502	0.0442732	0.305203	0.965414	0.42404	0.574739	0.00464271	0.00417281	0.0806656	0.185719	0.262131	0.957919
FBgn0010339	128up	protein_coding	2R:7924803-7926356	0.0100674	0.0627581	0.0613078	0.255595	0.0022128	0.0837552	0.726978	1	0.348317	1	0.013089	0.122977	0.00546101	0.00064736	0.0837671	0.242341	0.891313	1		0.00719324	0.0967141	0.347088	0.679882	0.0134898	0.0920138	0.0816092	0.22312	0.56612	1	0.0472307	0.171748	0	0.0137667	0.999999	1	0.126338	0.661785
FBgn0010340	140up	protein_coding	3R:9949885-9951270	1.51041e-15	0.120932	1	1	0.00387581	0.0943529	0.593133	0.983062	0.626217	1	0.0394487	0.178995	0.000921998	0	0.794633	1	1	1		1.2637e-15	0.122795	1	1	7.48789e-18	0.134431	1	1	1	1	0.394115	0.547771	0.00523488	0	0.224017	0.419242	1	1
FBgn0010341	Cdc42	protein_coding	X:19591124-19593971	0.00252877	0.0140132	0.0391801	0.184286	0.00309462	0.0220528	0.0975411	0.27288	0.801426	1	0.00230204	0.0656931	0.00204917	0.000774384	0.0188036	0.0708162	0.520013	1		0.00848105	0.0379081	0.0127906	0.0594584	0.0137217	0.0424498	0.000773117	0.00433276	0.34002	0.988591	0.442818	0.590788	0.00564273	0.00503633	0.00465172	0.0164359	0.035615	0.309886
FBgn0010342	Map60	protein_coding	2R:5478372-5480249	0.0072563	0.0236213	0.00127631	0.0117684	0.0115661	0.0186013	1.06028e-07	1.48032e-06	0.200835	0.917742	0.107269	0.282046	0.00484071	0.00452654	0.00087746	0.00499601	0.00494478	0.151126		0.00388927	0.0357118	0.185349	0.448101	0.000310114	0.0404817	0.918488	1	0.397532	1	0.173994	0.335759	0	0.00379824	1	1	0.179132	0.797939
FBgn0010348	Arf79F	protein_coding	3L:22861480-22865331	0.0016669	0.0178403	0.246481	0.648506	0.00710528	0.0180631	9.32455e-05	0.000707361	0.0216774	0.435997	0.932908	0.970766	0.000576024	0.00381287	0.561463	0.98828	0.00493343	0.151002		0.001765	0.0300273	0.451668	0.810746	0.00615734	0.0406276	0.0730282	0.204248	0.293042	0.959825	0.036589	0.151613	0.00472869	0.000351816	0.0260192	0.0722248	0.908971	1
FBgn0010350	CdsA	protein_coding	3L:8120862-8124775	0.00785479	0.03413	0.0112977	0.0710949	0.00583725	0.0378803	0.069262	0.209303	0.657892	1	0.480608	0.640125	0.00359407	0.00324871	0.0495982	0.157157	0.192153	1		0.010545	0.0211213	4.07586e-06	5.62975e-05	0.0142232	0.0253968	5.02125e-07	5.50289e-06	0.352871	0.997126	0.212268	0.377052	0.00646792	2.20191e-06	0.001307	0.00539354	0.99936	1
FBgn0010352	Nc73EF	protein_coding	3L:16947922-16961824	0.0213425	0.0706135	0.00148511	0.0133602	0.035623	0.0362314	6.36824e-13	2.00251e-11	0.123304	0.81621	7.49877e-06	0.0024983	0.0157327	0.012754	9.05228e-05	0.000649422	0.00200496	0.0808771		0.00765425	0.0221948	0.000436938	0.00349196	0.025529	0.0300082	3.8167e-11	8.11628e-10	0.000141422	0.0185719	0.0412191	0.160562	0.0109795	0.00717841	4.31966e-07	4.08493e-06	0.000218288	0.00837959
FBgn0010355	Taf1	protein_coding	3R:2472611-2481770	0.0030613	0.00989127	0.00124037	0.0115088	0.00390142	0.0101778	0.000132463	0.000974327	0.565959	1	0.846754	0.907569	0.00307277	0.000381534	4.36019e-07	4.95424e-06	0.57006	1		0.0023371	0.0122898	0.0292038	0.114659	0.00241131	0.0133321	0.0365905	0.117799	0.963127	1	0.580296	0.700179	0.00149807	0.000613396	0.0646775	0.15498	0.600796	1
FBgn0010356	Taf5	protein_coding	2R:6764817-6767178	6.05129e-05	0.0721579	0.990941	1	0.00290436	0.0642441	0.562842	0.952097	0.697962	1	0.364371	0.541861	0.00167974	0	0.499713	0.915411	0.999999	1		0.000245627	0.0540623	0.951248	1	0.000699522	0.0496989	0.851617	1	1	1	0.461411	0.606558	1.5666e-14	0.00634479	0.999999	1	0.132916	0.679448
FBgn0010357	betaTry	protein_coding	2R:7233830-7234900	0.197686	0.142763	0	0	0.391792	0.174837	0	0	0.000460589	0.059462	0.170549	0.355767	0.246245	0.0477053	2.03133e-24	2.91877e-22	0.000192949	0.0146697		0.211736	0.116336	0	0	0.331834	0.171765	0	0	0.0192814	0.346417	0.00839914	0.0792003	0.123979	0.0267216	1.73674e-17	9.81827e-16	0.00693355	0.103732
FBgn0010379	Akt1	protein_coding	3R:11924950-11931392	0.00358818	0.0166346	0.0158165	0.0922895	0.00518284	0.0194217	0.00394557	0.0195166	0.505935	1	0.294308	0.480761	0.0037817	0.000609541	9.89901e-05	0.00070385	0.608119	1		0.018101	0.0427237	3.62987e-05	0.000396755	0.0118722	0.0428328	0.00289766	0.0139496	0.317122	0.971523	0.986181	1	0.00924797	0.00209609	2.46322e-05	0.000155149	0.409162	1
FBgn0010380	AP-1-2beta	protein_coding	X:19625037-19628614	0.00118663	0.0145984	0.313993	0.751514	0.00342526	0.0148796	0.0108161	0.0461625	0.216088	0.931073	0.89746	0.944175	0.0021352	0.000190664	0.00266295	0.0132164	0.842143	1		0.0013852	0.0232945	0.451241	0.810331	0.00204727	0.0296696	0.380764	0.695891	1	1	0.0161999	0.104172	0.00105533	0.0038662	0.433961	0.693641	0.043382	0.352007
FBgn0010381	Drs	protein_coding	3L:3369556-3369942	0.0579223	0.13102	2.10165e-05	0.000327695	0.0721998	0.112538	3.80233e-08	5.73832e-07	0.491058	1	0.303264	0.488552	0.0512003	0.0137881	9.7977e-09	1.48707e-07	0.108407	0.826781		0.275545	0.267443	1.31783e-13	8.23786e-12	0.294336	0.239981	3.33067e-16	1.48204e-14	0.76801	1	0.462078	0.606995	0.220997	0.11038	1.77663e-10	3.27632e-09	3.5709e-05	0.00221214
FBgn0010382	CycE	protein_coding	2L:15727581-15748150	0.00956408	0.0338578	0.00269559	0.0220453	0.0142596	0.0388173	0.000216305	0.00152178	0.368235	1	0.355221	0.533676	0.00836982	0.00351036	0.000130565	0.000899607	0.16711	0.989215		0.0108606	0.0768762	0.0925106	0.276141	0.025772	0.0874082	0.00178177	0.00908269	0.163003	0.829527	0.38368	0.538099	0.0173631	0.0135145	0.0124321	0.0386236	0.1287	0.667673
FBgn0010383	Cyp18a1	protein_coding	X:18582571-18587075	0.024141	0.19219	0.129172	0.423832	0.0700402	0.121786	3.35623e-07	4.22408e-06	0.0376937	0.556018	0.00208885	0.062714	0.0464742	0.000278421	2.25757e-07	2.67994e-06	0.978099	1		0.026959	0.0996169	0.00375572	0.0216945	0.0408743	0.10892	0.000171837	0.00111667	0.351546	0.996798	0.545552	0.671789	0.019542	0.00895888	0.000624309	0.00280086	0.19348	0.827928
FBgn0010385	Def	protein_coding	2R:5941683-5942081	0.580068	0.837388	7.44849e-09	2.37834e-07	0.579851	0.996822	3.07035e-07	3.89437e-06	0.999034	1	0.239056	0.428232	0.543677	0.0329889	2.0322e-14	7.78672e-13	0.590786	1		0.0853334	0.492198	0.0441621	0.158358	0.0809036	0.504187	0.0594273	0.173185	0.942451	1	0.870187	0.921322	0.111064	0	1.59278e-05	0.000104911	1	1
FBgn0010387	Dbi	protein_coding	3L:7124963-7126563	0.0162783	0.0632171	0.00624405	0.0443057	0.0180519	0.0715077	0.00611946	0.0284775	0.84634	1	0.407131	0.578066	0.0171846	7.40129e-07	2.61849e-06	2.55442e-05	0.999864	1		0.0162568	0.0381168	3.54153e-05	0.000387918	0.0189316	0.0410128	1.19531e-05	0.000100252	0.669605	1	0.619652	0.731662	0.0140019	0.00531229	0.000528605	0.00241763	0.282222	0.988389
FBgn0010388	Dro	protein_coding	2R:10633466-10634219	0.0868737	0.296899	0.00188178	0.0163048	0.157728	0.444929	0.000307039	0.00208293	0.186546	0.899329	0.00624918	0.0936188	0.0691348	0.0530171	0.00220199	0.0112276	0.0475067	0.556286		0.101463	0.24819	5.73844e-05	0.000590423	0.0931812	0.411405	0.0115305	0.04553	0.858158	1	0.000638409	0.0260511	0.0509449	0.0298189	0.000796095	0.00346706	0.0971938	0.569788
FBgn0010389	htl	protein_coding	3R:13870938-13878706	0.0104604	0.0602546	0.0451628	0.20421	0.020254	0.0680523	0.00177873	0.00976742	0.250748	0.964136	0.410826	0.581409	0.0081908	0.00722711	0.0194617	0.0729628	0.109582	0.830231		0.0116543	0.0484597	0.00808313	0.0406732	0.0130158	0.0553412	0.0091229	0.0373712	0.842327	1	0.367481	0.524575	0.0076362	0.0107753	0.0350719	0.0928858	0.0173077	0.193999
FBgn0010391	Gtp-bp	protein_coding	X:11020910-11023120	0.00212305	0.0480958	0.568627	1	0.00505374	0.0475151	0.192198	0.452161	0.587152	1	0.136708	0.317679	2.13866e-16	0.00359394	0.999999	1	0.232811	1		0.0072369	0.0478071	0.0732049	0.231002	0.00741257	0.0630853	0.157495	0.37022	0.979417	1	0.0606294	0.194356	0.00021179	0.0156723	0.964002	1	0.0240317	0.239701
FBgn0010395	Itgbetanu	protein_coding	2L:21053033-21058044	0.00362611	0.0778737	0.552937	1	0.00991033	0.0794245	0.131191	0.341528	0.485987	1	0.0653675	0.222578	0.00551832	0.00128952	0.10484	0.289717	0.801608	1		0.0364463	0.083099	2.64127e-05	0.000300608	0.0242409	0.0804028	0.00145309	0.00757135	0.315692	0.971389	0.823123	0.885431	0.0413802	3.0463e-15	8.66599e-10	1.39322e-08	1	1
FBgn0010397	LamC	protein_coding	2R:10458315-10463276	0.00239894	0.0501175	0.542952	1	0.0157677	0.0416937	0.000168749	0.00121404	0.0227714	0.446786	0.215072	0.403536	0.0052735	0.00383569	0.0257337	0.0916922	0.229352	1		0.00448555	0.0375175	0.146474	0.383332	0.00269039	0.051846	0.503101	0.843025	0.724595	1	0.00299661	0.0534319	0.00415176	0	0.0234382	0.0661771	0.999999	1
FBgn0010398	Lrr47	protein_coding	2L:10517335-10519269	0.0084233	0.0830598	0.215117	0.593386	0.0182754	0.0878316	0.0195209	0.07578	0.347877	1	0.70578	0.806869	0	0.0133556	1	1	0.0207161	0.352498		0.0012994	0.0788617	0.82595	1	3.30547e-17	0.0723479	1	1	1	1	0.330129	0.490961	0.00259679	0.00199283	0.483555	0.75013	0.73691	1
FBgn0010399	Nmdar1	protein_coding	3R:1334564-1349050	0.00190205	0.034126	0.473775	0.957592	0.00272814	0.0345306	0.322787	0.657295	0.829583	1	0.20689	0.395294	0.00105739	0.0012515	0.463264	0.872554	0.582147	1		0.00358625	0.0415141	0.280044	0.591566	0.005922	0.0349836	0.0483779	0.147442	0.60548	1	0.0147717	0.100211	0.00373042	0.00260388	0.0657821	0.157112	0.361182	1
FBgn0010401	Os-C	protein_coding	3R:3804681-3805336	1.07015e-18	0.217165	1	1	0	0.319338	1	1	1	1	0.000237275	0.0212034	0	0	1	1	1	1		0.0360919	0.377528	0.235706	0.527129	0.0916499	0.452516	0.0216103	0.0771061	0.273196	0.945021	0.218839	0.38355	0.0466112	0	0.0181637	0.0534077	0.999999	1
FBgn0010403	Obp83b	protein_coding	3R:1801899-1802539	0.0352203	0.331346	0.196461	0.560068	1.19698e-16	0.451006	1	1	0.959473	1	0.0468857	0.19319	0	0.0087402	1	1	0.726812	1		0.0180256	0.563788	0.674687	1	0.0244178	0.571642	0.579225	0.925177	0.918075	1	0.463716	0.60831	0.0704263	0	0.00477999	0.0168259	0.999999	1
FBgn0010406	RNaseX25	protein_coding	3L:7963688-7965549	0.00771387	0.0560845	0.100576	0.360725	0.018328	0.0771828	0.00918085	0.0402119	0.215617	0.931073	0.0309695	0.163882	0.00349961	0.00948022	0.308704	0.656584	0.049471	0.56584		0.014245	0.108049	0.113673	0.319958	0.0173999	0.153382	0.166272	0.384806	0.839318	1	0.0166082	0.104979	0.0170015	0.00400894	0.00044082	0.00205892	0.50693	1
FBgn0010407	Ror	protein_coding	2L:10251843-10254686	1.71474e-16	0.0401505	1	1	0	0.0381244	1	1	1	1	0.688224	0.793478	0.00196428	0	0.107043	0.294995	1	1		0.00364406	0.0434808	0.293569	0.610605	1.57388e-21	0.0487996	1	1	0.297694	0.962162	0.269933	0.435574	5.07509e-15	3.57916e-05	1	1	0.990961	1
FBgn0010408	RpS9	protein_coding	3L:9502893-9504631	0.0073174	0.0351884	0.0201959	0.111612	0.009628	0.0379203	0.00553254	0.0261356	0.631144	1	0.613068	0.737704	0.00600776	0.00246688	0.00228344	0.0115716	0.323249	1		0.00956996	0.0414705	0.0103505	0.0500428	0.00861171	0.045452	0.0297675	0.0995667	0.863502	1	0.533652	0.661992	0.00897643	0.0041727	0.130063	0.273567	0.635647	1
FBgn0010409	RpL18A	protein_coding	2R:13433911-13434967	0.000298912	0.0519193	0.938272	1	0.0224896	0.052863	3.5306e-05	0.000295039	0.000994272	0.0955241	1	1	0.00237717	0.00901732	0.392365	0.775973	0.0191506	0.336943		0.00650113	0.0358924	0.0368097	0.137553	0.0167652	0.0556047	0.00155481	0.00803259	0.100384	0.709758	0.00311603	0.054059	0.00509878	0.00243584	0.0204921	0.059004	0.416455	1
FBgn0010411	RpS18	protein_coding	2R:16151484-16152353	0.00277468	0.0219669	0.127602	0.42035	0.00444408	0.0351148	0.126922	0.33331	0.629903	1	0.00147007	0.0543965	0.00473909	0	7.08182e-05	0.000520532	1	1		0.00503697	0.0197991	0.0059646	0.0317554	0.00620778	0.0261623	0.00874159	0.0360231	0.703543	1	0.0595625	0.1927	0.00564559	0.000229804	0.138202	0.287369	0.968747	1
FBgn0010412	RpS19a	protein_coding	X:16531927-16533282	0.004652	0.0345572	0.109768	0.382248	0.00829898	0.0603213	0.100971	0.279978	0.535059	1	0.000146515	0.0167061	0.00238961	0.00409709	0.28633	0.621532	0.21062	1		0.00942638	0.0333246	0.00248092	0.0153232	0.0257954	0.0501773	2.08425e-06	2.02466e-05	0.0116196	0.264955	0.00561854	0.0679561	0.00777208	0.00363162	0.00120556	0.00502201	0.217404	0.878405
FBgn0010414	SerT	protein_coding	2R:20292118-20298597	0.0010189	0.0298401	0.655904	1	2.74883e-16	0.0378263	0.999999	1	0.945214	1	0.0514934	0.20141	0	0	1	1	1	1		0	0.0303963	1	1	0.00249037	0.0366229	0.387354	0.704643	0.962321	1	0.0160066	0.103639	0.000766853	0	0.596225	0.87079	1	1
FBgn0010415	Sdc	protein_coding	2R:17279907-17368681	5.14752e-19	0.0572514	0.999999	1	0.00850494	0.0577436	0.0810875	0.236274	0.0827938	0.730947	0.0258346	0.152678	0.00368031	0	0.0854827	0.246478	1	1		0.00383198	0.0403225	0.238417	0.530944	0.0122967	0.054989	0.0128963	0.0501385	0.156243	0.820268	0.0356599	0.149667	0.0120393	0.00503069	0.000153945	0.000804181	0.17396	0.788566
FBgn0010416	TH1	protein_coding	X:16282853-16285471	0	0.0379072	1	1	0.00764872	0.0395952	0.0283581	0.102544	0.0492023	0.616169	0.002432	0.0672935	0.00140675	0.00169845	0.408195	0.797185	0.517136	1		0.0104087	0.0472788	0.0136586	0.062649	2.69454e-15	0.0672101	0.999999	1	0.108468	0.731119	0.00408342	0.059762	0.00480805	0.00262463	0.118582	0.253861	0.561644	1
FBgn0010417	Taf6	protein_coding	3L:19592188-19594482	0.0103938	0.0389023	0.0039187	0.030142	0.00985106	0.046909	0.0180262	0.0711387	0.923685	1	0.204983	0.393471	0	0.0101226	0.999999	1	0.000932893	0.046289		0.00952614	0.083103	0.161982	0.409264	0.013802	0.0912568	0.0759028	0.210948	0.682253	1	0.0104683	0.0868771	0.0113943	0	0.00737455	0.0245395	1	1
FBgn0010421	TfIIFbeta	protein_coding	3R:6592344-6593526	3.48807e-15	0.115271	1	1	0.00973175	0.0921944	0.198764	0.463866	0.339294	1	0.0808655	0.246097	0.00701067	1.19128e-15	0.0547558	0.170857	1	1		0.00310118	0.172858	0.811699	1	0.00376641	0.161537	0.757488	1	0.799236	1	0.47529	0.616715	0	0.000637639	0.999999	1	0.932165	1
FBgn0010422	TfIIS	protein_coding	2L:15058919-15060757	0.0072096	0.0387136	0.0321715	0.158755	0.00859451	0.0456787	0.0320921	0.11314	0.795119	1	0.262721	0.450399	0.00808697	0	0.000106344	0.000750206	1	1		0.00429845	0.0646382	0.397496	0.744778	0.00825308	0.0669403	0.135316	0.329896	0.600424	1	0.0565821	0.187952	0.0131867	4.7979e-16	3.19665e-05	0.000197203	1	1
FBgn0010423	TpnC47D	protein_coding	2R:7161350-7162791	0.0262189	0.278309	0.248492	0.651314	0.0581402	0.211746	0.00312318	0.0159324	0.297477	1	0.064836	0.221976	0.0162197	0.0261114	0.184147	0.448205	0.130322	0.89118		0.012519	0.237212	0.498667	0.862342	0.0700976	0.214585	0.000691845	0.00392191	0.041071	0.495982	0.49649	0.63277	0.0441704	0.00127109	5.58792e-08	6.39136e-07	0.886401	1
FBgn0010424	TpnC73F	protein_coding	3L:17039163-17041490	0.0333117	0.122373	0.003366	0.0264813	0.0562208	0.092063	9.48234e-08	1.33287e-06	0.167928	0.874282	0.0540787	0.205668	0.0329495	0.0117287	3.15847e-06	3.04387e-05	0.119423	0.86187		0.0705484	0.106264	1.68537e-08	4.17129e-07	0.0690087	0.113986	1.09889e-07	1.34681e-06	0.939186	1	0.634027	0.743238	0.0480703	0.0124481	2.12304e-11	4.66325e-10	0.0420858	0.345966
FBgn0010425	epsilonTry	protein_coding	2R:7232742-7233571	0.205752	0.167328	4.44089e-16	4.52643e-14	0.35555	0.164673	0	0	0.00619776	0.25267	0.913701	0.956397	0.234922	0.0458972	3.07982e-23	3.72658e-21	0.000451534	0.028244		0.223646	0.147678	0	0	0.393106	0.140677	0	0	0.00275029	0.117333	0.741771	0.825665	0.266511	0.0892128	5.25361e-16	2.43727e-14	2.77903e-05	0.00182543
FBgn0010431	mtrm	protein_coding	3L:8406112-8407203	0.0316982	0.0412525	5.49479e-10	2.16436e-08	0.0278136	0.0508622	7.31458e-07	8.68307e-06	0.648753	1	0.156005	0.339598	0.0248608	0.00487902	1.52993e-11	3.64697e-10	0.130988	0.891833		0	0.0954376	1	1	0.00316982	0.113139	0.711602	1	0.753708	1	0.0550011	0.185087	0.00213641	0.00528018	0.7408	1	0.614671	1
FBgn0010433	ato	protein_coding	3R:4103774-4104996	0.00513913	0.0440076	0.157086	0.483096	0.00175891	0.0627036	0.71217	1	0.57436	1	0.002896	0.0725969	0.00196091	0.00150887	0.381003	0.7605	0.665845	1		0.00272782	0.0485368	0.471331	0.83346	0.00169537	0.0545566	0.684693	1	0.855029	1	0.224357	0.389124	0.00381152	0	0.0945298	0.211428	1	1
FBgn0010434	cora	protein_coding	2R:15116568-15131256	0.00834837	0.0299838	0.00322374	0.0254881	0.00952472	0.0197285	5.86809e-06	5.74617e-05	0.752061	1	0.00481476	0.0850031	0.008539	0.000429296	1.87207e-08	2.70874e-07	0.791323	1		0.00822676	0.0179792	1.23694e-05	0.000151621	0.00975526	0.0203574	6.97593e-06	6.14209e-05	0.621476	1	0.399493	0.552309	0.00968694	0.00226016	9.88568e-08	1.07429e-06	0.225292	0.892772
FBgn0010435	emp	protein_coding	2R:20863979-20873593	0.0549638	0.221751	0.00653249	0.045896	0.0638026	0.153569	5.1458e-05	0.000417536	0.741713	1	0.0130626	0.122977	0.0381422	0.0207903	0.000677974	0.00395823	0.118936	0.860529		0.0285999	0.0861661	0.000593544	0.0045184	0.047914	0.149222	0.000838691	0.00465962	0.259312	0.934018	0.000211038	0.0150279	0.00577174	0.00515125	0.00661007	0.0223462	0.0467923	0.367567
FBgn0010438	mtSSB	protein_coding	3R:12029916-12030972	0.00948718	0.0463572	0.0205229	0.112846	0.0260566	0.0622802	4.40227e-05	0.000361458	0.0334422	0.532189	0.0457378	0.191583	0.00865084	0.00914629	0.00889078	0.0373597	0.0214448	0.356953		0.00993788	0.11161	0.266716	0.573006	0.0209507	0.105177	0.0234963	0.0825684	0.397887	1	0.686845	0.785183	0.0166373	0.0105442	0.00950898	0.0306417	0.204451	0.850482
FBgn0010441	pll	protein_coding	3R:23076853-23078904	0.0101516	0.0429453	0.00945074	0.061901	0.00320714	0.0503111	0.420897	0.788919	0.219531	0.935363	0.285111	0.473195	0.00548062	0.00111475	0.0139966	0.0548597	0.720455	1		0.00696555	0.0582127	0.146077	0.382497	0.00861972	0.060713	0.0908442	0.242603	0.815083	1	0.0210678	0.116844	0.0081153	0.00470545	0.0077282	0.0255847	0.232473	0.903983
FBgn0010452	trn	protein_coding	3L:13107371-13111177	0.00645748	0.0362894	0.0400155	0.18713	0.00514012	0.0412342	0.137487	0.354089	0.781072	1	0.3882	0.56225	0.00266777	0.00312589	0.151187	0.386724	0.242926	1		0.00846401	0.0468127	0.0367163	0.137253	0.00768215	0.0503559	0.0714116	0.20054	0.895652	1	0.620231	0.732136	0.00893916	0.00154826	0.000629197	0.00281729	0.642504	1
FBgn0010453	Wnt4	protein_coding	2L:7255419-7277171	0.00150193	0.0220165	0.387986	0.852421	0.00179464	0.0241995	0.34914	0.695223	0.910215	1	0.111151	0.287172	4.5424e-20	0.00164848	0.999999	1	0.213888	1		0.00299849	0.0215428	0.0974272	0.286385	0	0.0255118	1	1	0.177588	0.850529	0.0892054	0.234908	0.000877229	0.000524501	0.555509	0.828817	0.828949	1
FBgn0010470	Fkbp14	protein_coding	2R:17374672-17385434	0.0241949	0.0820007	0.0019916	0.0171272	0.039341	0.0797151	4.7899e-06	4.78089e-05	0.218703	0.933953	0.84867	0.909003	0.0243272	0.00755781	3.42027e-06	3.27179e-05	0.180799	1		0.0535098	0.0808218	2.7032e-08	6.3343e-07	0.0591646	0.0953937	6.97975e-08	8.84915e-07	0.728683	1	0.262384	0.427467	0.0557888	0	1.60724e-12	4.24717e-11	1	1
FBgn0010482	l(2)01289	protein_coding	2R:2608606-2628177	0.0169369	0.113413	0.0771659	0.299546	0.0221395	0.0819605	0.0039072	0.0193592	0.678813	1	0.0283586	0.158267	0.0144215	0.0051856	0.00405923	0.0190409	0.427898	1		0.0173886	0.0565851	0.00124664	0.00852698	0.0140764	0.0824453	0.0467739	0.143633	0.717283	1	0.0108344	0.0884224	0.0116194	0.00971802	0.0145274	0.0442298	0.111251	0.615972
FBgn0010488	NAT1	protein_coding	2R:8803499-8811239	0.00137993	0.00773424	0.0402058	0.18783	0.00131081	0.0144421	0.267402	0.576395	0.957343	1	2.6398e-05	0.00619633	0.00147163	0	0.00252757	0.0126599	0.999999	1		0.00335844	0.00720589	1.00212e-05	0.000126509	0.00512066	0.0106549	5.99077e-06	5.34059e-05	0.225275	0.903663	0.00813987	0.0783188	9.599e-05	0.00258565	0.89468	1	0.0138853	0.167036
FBgn0010497	dmGlut	protein_coding	2L:12027438-12034122	0.0110382	0.0249538	2.40826e-05	0.000371306	0.0239962	0.0208519	3.66374e-15	1.55023e-13	0.00473358	0.21632	0.224735	0.413194	0.0129137	0.00464858	2.37552e-10	4.74439e-09	0.00700156	0.186928		0.0567807	0.130201	2.63193e-05	0.00029971	0.0464575	0.122226	0.000138539	0.000921705	0.594072	1	0.667995	0.770162	0.0455189	0.00480397	5.61849e-07	5.20007e-06	0.634365	1
FBgn0010501	Dcp-1	protein_coding	2R:19438836-19441070	0.00476189	0.0429753	0.177546	0.523454	0.00844842	0.0379113	0.0131465	0.0545665	0.459696	1	0.396211	0.568386	0.00735325	8.7219e-18	7.59666e-05	0.000553849	0.999999	1		0.00469868	0.0791606	0.446977	0.805329	0.000198569	0.0884228	0.975873	1	0.648866	1	0.365152	0.522262	0	0.00641009	1	1	0.353716	1
FBgn0010504	kermit	protein_coding	2R:4034423-4044159	0.00139142	0.0797478	0.816219	1	0.023297	0.0801712	0.00231373	0.0123131	0.0258795	0.473487	1	1	0.00424511	0.00796567	0.273185	0.601263	0.15474	0.957595		0.00398058	0.029743	0.109338	0.311056	0.00801888	0.041352	0.0265409	0.0908449	0.362798	1	0.0256157	0.127809	0.0187059	0.000299055	5.57216e-06	4.10005e-05	0.951478	1
FBgn0010516	wal	protein_coding	2R:7576074-7578368	0.0135699	0.0517483	0.00466038	0.0347989	0.0194741	0.039311	3.85915e-06	3.9432e-05	0.382342	1	0.0630755	0.219785	0.0112811	0.00524667	7.36731e-05	0.000538837	0.102312	0.809536		0.0141056	0.0598521	0.00955098	0.0467738	0.0416177	0.0483631	2.79485e-11	6.04899e-10	0.00223156	0.103777	0.148821	0.308217	0.0127984	0.00131338	0.00588353	0.0202035	0.837139	1
[truncated: 19,598 more rows]

## Sheet: Supplementary Data 3
Supplementary Data 3. Gene set enrichment analysis (GSEA) of genetic decanalization and canalization (P value adjusted using Benjamini-Hochberg approach)
[truncated: 216 more rows]

[truncated: 5 more sheets: Supplementary Data 4, Supplementary Data 5, Supplementary Data 6, Supplementary Data 7, Supplementary Data 8]
